# Supplementary material for: Variability in Dengue Titer Estimates from Plaque Reduction Neutralization Tests Poses a Challenge to Epidemiological Studies and Vaccine Development
Source: PLoS Negl Trop Dis. 2014 Jun 26;8(6):e2952. doi: 10.1371/journal.pntd.0002952 (PMC4072537; doi:10.1371/journal.pntd.0002952)
Supplement: Data S1 — Count data from all experiments. (CSV) [file pntd.0002952.s001.csv]

	Exp_No	Dilution	DENV1_Hi	DENV2_Hi	DENV3_Hi	DENV4A_Hi	DENV4B_Hi	DENV1_Low	DENV2_Low	DENV3_Low	DENV4A_Low	DENV4B_Low
1	Exp1-1	_1:10	NA	NA	NA	NA	NA	NA	NA	NA	0	NA
2	Exp1-1	_1:40	NA	NA	NA	NA	NA	NA	NA	NA	1	NA
3	Exp1-1	_1:160	NA	NA	NA	1	NA	0	0	2	8	NA
4	Exp1-1	_1:640	0	0	1	2	NA	10	12	22	15	NA
5	Exp1-1	_1:2560	0	0	9	10	NA	19	19	20	NA	NA
6	Exp1-1	_1:10240	12	15	22	22	NA	28	22	31	NA	NA
7	Exp1-1	_1:40960	29	22	23	NA	NA	NA	NA	NA	NA	NA
8	Exp1-1	_1:163840	23	30	28	NA	NA	NA	NA	NA	NA	NA
9	Exp1-1	control	31	29	25	22	NA	31	29	28	22	NA
10	Exp1-2	_1:10	NA	NA	NA	NA	NA	NA	NA	NA	2	NA
11	Exp1-2	_1:40	NA	NA	NA	NA	NA	NA	NA	NA	4	NA
12	Exp1-2	_1:160	NA	NA	NA	0	NA	1	0	2	12	NA
13	Exp1-2	_1:640	0	1	0	5	NA	8	5	20	19	NA
14	Exp1-2	_1:2560	0	1	8	12	NA	21	18	23	NA	NA
15	Exp1-2	_1:10240	12	10	20	16	NA	23	25	16	NA	NA
16	Exp1-2	_1:40960	18	24	23	NA	NA	NA	NA	NA	NA	NA
17	Exp1-2	_1:163840	34	26	37	NA	NA	NA	NA	NA	NA	NA
18	Exp1-2	control	30	25	32	24	NA	30	25	34	24	NA
19	Exp2-1	_1:10	NA	NA	NA	NA	NA	NA	NA	NA	1	NA
20	Exp2-1	_1:40	NA	NA	NA	NA	NA	NA	NA	NA	2	NA
21	Exp2-1	_1:160	NA	NA	NA	2	NA	1	0	3	7	NA
22	Exp2-1	_1:640	0	0	1	9	NA	9	3	10	19	NA
23	Exp2-1	_1:2560	0	1	4	14	NA	16	19	28	NA	NA
24	Exp2-1	_1:10240	10	9	19	23	NA	25	23	38	NA	NA
25	Exp2-1	_1:40960	14	15	30	NA	NA	NA	NA	NA	NA	NA
26	Exp2-1	_1:163840	25	22	26	NA	NA	NA	NA	NA	NA	NA
27	Exp2-1	control	21	25	34	26	NA	26	26	40	25	NA
28	Exp2-2	_1:10	NA	NA	NA	NA	NA	NA	NA	NA	0	NA
29	Exp2-2	_1:40	NA	NA	NA	NA	NA	NA	NA	NA	2	NA
30	Exp2-2	_1:160	NA	NA	NA	1	NA	0	2	1	11	NA
31	Exp2-2	_1:640	0	0	1	7	NA	6	8	16	20	NA
32	Exp2-2	_1:2560	1	0	4	14	NA	15	18	28	NA	NA
33	Exp2-2	_1:10240	11	5	17	24	NA	24	30	28	NA	NA
34	Exp2-2	_1:40960	21	26	27	NA	NA	NA	NA	NA	NA	NA
35	Exp2-2	_1:163840	28	23	32	NA	NA	NA	NA	NA	NA	NA
36	Exp2-2	control	22	20	25	21	NA	23	27	28	23	NA
37	Exp3-1	_1:10	NA	NA	NA	NA	NA	NA	NA	NA	0	NA
38	Exp3-1	_1:40	NA	NA	NA	NA	NA	NA	NA	NA	2	NA
39	Exp3-1	_1:160	NA	NA	NA	1	NA	0	1	4	11	NA
40	Exp3-1	_1:640	1	0	0	6	NA	9	9	14	24	NA
41	Exp3-1	_1:2560	0	0	8	14	NA	22	27	26	NA	NA
42	Exp3-1	_1:10240	7	18	15	13	NA	27	22	21	NA	NA
43	Exp3-1	_1:40960	20	23	24	NA	NA	NA	NA	NA	NA	NA
44	Exp3-1	_1:163840	31	30	24	NA	NA	NA	NA	NA	NA	NA
45	Exp3-1	control	35	30	30	28	NA	35	30	27	34	NA
46	Exp3-2	_1:10	NA	NA	NA	NA	NA	NA	NA	NA	0	NA
47	Exp3-2	_1:40	NA	NA	NA	NA	NA	NA	NA	NA	7	NA
48	Exp3-2	_1:160	NA	NA	NA	1	NA	1	0	1	12	NA
49	Exp3-2	_1:640	0	0	0	9	NA	4	9	16	22	NA
50	Exp3-2	_1:2560	0	0	3	16	NA	24	22	24	NA	NA
51	Exp3-2	_1:10240	10	16	20	24	NA	34	22	29	NA	NA
52	Exp3-2	_1:40960	30	31	26	NA	NA	NA	NA	NA	NA	NA
53	Exp3-2	_1:163840	21	26	21	NA	NA	NA	NA	NA	NA	NA
54	Exp3-2	control	28	28	21	26	NA	28	28	25	27	NA
55	Exp4-1	_1:10	NA	NA	NA	NA	NA	NA	NA	NA	0	NA
56	Exp4-1	_1:40	NA	NA	NA	NA	NA	NA	NA	NA	4	NA
57	Exp4-1	_1:160	NA	NA	NA	2	NA	1	1	0	8	NA
58	Exp4-1	_1:640	0	0	0	8	NA	8	9	13	20	NA
59	Exp4-1	_1:2560	1	1	7	8	NA	26	20	27	NA	NA
60	Exp4-1	_1:10240	9	12	21	27	NA	25	18	25	NA	NA
61	Exp4-1	_1:40960	35	19	27	NA	NA	NA	NA	NA	NA	NA
62	Exp4-1	_1:163840	30	25	23	NA	NA	NA	NA	NA	NA	NA
63	Exp4-1	control	32	29	25	26	NA	32	29	25	24	NA
64	Exp4-2	_1:10	NA	NA	NA	NA	NA	NA	NA	NA	0	NA
65	Exp4-2	_1:40	NA	NA	NA	NA	NA	NA	NA	NA	2	NA
66	Exp4-2	_1:160	NA	NA	NA	1	NA	0	0	2	5	NA
67	Exp4-2	_1:640	0	0	1	5	NA	11	8	16	30	NA
68	Exp4-2	_1:2560	1	1	13	8	NA	25	18	20	NA	NA
69	Exp4-2	_1:10240	11	12	23	15	NA	42	30	29	NA	NA
70	Exp4-2	_1:40960	28	28	19	NA	NA	NA	NA	NA	NA	NA
71	Exp4-2	_1:163840	28	24	18	NA	NA	NA	NA	NA	NA	NA
72	Exp4-2	control	38	31	34	22	NA	38	31	22	26	NA
73	Exp5-1	_1:10	NA	NA	NA	NA	NA	NA	NA	NA	0	NA
74	Exp5-1	_1:40	NA	NA	NA	NA	NA	NA	NA	NA	7	NA
75	Exp5-1	_1:160	NA	NA	NA	1	NA	0	0	1	14	NA
76	Exp5-1	_1:640	1	0	0	9	NA	11	9	18	30	NA
77	Exp5-1	_1:2560	0	1	9	15	NA	24	26	31	NA	NA
78	Exp5-1	_1:10240	4	21	21	30	NA	28	29	31	NA	NA
79	Exp5-1	_1:40960	31	27	31	NA	NA	NA	NA	NA	NA	NA
80	Exp5-1	_1:163840	35	29	36	NA	NA	NA	NA	NA	NA	NA
81	Exp5-1	control	36	29	33	34	NA	36	32	32	35	NA
82	Exp5-2	_1:10	NA	NA	NA	NA	NA	NA	NA	NA	0	NA
83	Exp5-2	_1:40	NA	NA	NA	NA	NA	NA	NA	NA	6	NA
84	Exp5-2	_1:160	NA	NA	NA	0	NA	0	0	4	24	NA
85	Exp5-2	_1:640	1	0	2	14	NA	10	11	13	31	NA
86	Exp5-2	_1:2560	2	2	4	17	NA	24	28	25	NA	NA
87	Exp5-2	_1:10240	13	15	18	28	NA	37	33	47	NA	NA
88	Exp5-2	_1:40960	31	26	34	NA	NA	NA	NA	NA	NA	NA
89	Exp5-2	_1:163840	33	23	33	NA	NA	NA	NA	NA	NA	NA
90	Exp5-2	control	36	32	38	36	NA	36	34	34	32	NA
91	Exp6-1	_1:10	NA	NA	NA	NA	NA	NA	NA	NA	1	NA
92	Exp6-1	_1:40	NA	NA	NA	NA	NA	NA	NA	NA	5	NA
93	Exp6-1	_1:160	NA	NA	NA	1	NA	2	0	2	18	NA
94	Exp6-1	_1:640	1	0	0	8	NA	9	8	16	32	NA
95	Exp6-1	_1:2560	1	1	4	19	NA	25	17	29	NA	NA
96	Exp6-1	_1:10240	5	10	32	29	NA	32	16	32	NA	NA
97	Exp6-1	_1:40960	25	19	24	NA	NA	NA	NA	NA	NA	NA
98	Exp6-1	_1:163840	33	17	32	NA	NA	NA	NA	NA	NA	NA
99	Exp6-1	control	31	18	35	37	NA	38	24	39	42	NA
100	Exp6-2	_1:10	NA	NA	NA	NA	NA	NA	NA	NA	0	NA
101	Exp6-2	_1:40	NA	NA	NA	NA	NA	NA	NA	NA	5	NA
102	Exp6-2	_1:160	NA	NA	NA	3	NA	0	0	4	18	NA
103	Exp6-2	_1:640	1	0	0	8	NA	11	5	14	28	NA
104	Exp6-2	_1:2560	0	0	4	20	NA	25	14	24	NA	NA
105	Exp6-2	_1:10240	17	10	23	33	NA	36	29	25	NA	NA
106	Exp6-2	_1:40960	27	18	25	NA	NA	NA	NA	NA	NA	NA
107	Exp6-2	_1:163840	29	23	31	NA	NA	NA	NA	NA	NA	NA
108	Exp6-2	control	25	24	32	39	NA	34	25	33	40	NA
109	Exp7-1	_1:10	NA	NA	NA	NA	NA	NA	NA	NA	0	NA
110	Exp7-1	_1:40	NA	NA	NA	NA	NA	NA	NA	NA	3	NA
111	Exp7-1	_1:160	NA	NA	NA	4	NA	0	0	2	16	NA
112	Exp7-1	_1:640	0	0	1	8	NA	10	3	22	24	NA
113	Exp7-1	_1:2560	2	1	5	17	NA	25	23	29	NA	NA
114	Exp7-1	_1:10240	13	11	20	27	NA	30	28	28	NA	NA
115	Exp7-1	_1:40960	30	26	25	NA	NA	NA	NA	NA	NA	NA
116	Exp7-1	_1:163840	31	17	30	NA	NA	NA	NA	NA	NA	NA
117	Exp7-1	control	33	36	31	30	NA	34	35	33	29	NA
118	Exp7-2	_1:10	NA	NA	NA	NA	NA	NA	NA	NA	1	NA
119	Exp7-2	_1:40	NA	NA	NA	NA	NA	NA	NA	NA	7	NA
120	Exp7-2	_1:160	NA	NA	NA	0	NA	2	1	3	12	NA
121	Exp7-2	_1:640	0	0	1	11	NA	11	2	16	21	NA
122	Exp7-2	_1:2560	1	2	3	20	NA	24	19	33	NA	NA
123	Exp7-2	_1:10240	15	9	20	18	NA	31	33	30	NA	NA
124	Exp7-2	_1:40960	24	26	31	NA	NA	NA	NA	NA	NA	NA
125	Exp7-2	_1:163840	27	23	26	NA	NA	NA	NA	NA	NA	NA
126	Exp7-2	control	32	24	25	19	NA	41	28	35	35	NA
127	Exp8-1	_1:10	NA	NA	NA	NA	NA	NA	NA	NA	1	NA
128	Exp8-1	_1:40	NA	NA	NA	NA	NA	NA	NA	NA	2	NA
129	Exp8-1	_1:160	NA	NA	NA	1	NA	0	0	3	28	NA
130	Exp8-1	_1:640	0	0	0	10	NA	8	5	17	37	NA
131	Exp8-1	_1:2560	1	0	10	22	NA	24	16	36	NA	NA
132	Exp8-1	_1:10240	15	4	23	35	NA	31	17	31	NA	NA
133	Exp8-1	_1:40960	30	12	33	NA	NA	NA	NA	NA	NA	NA
134	Exp8-1	_1:163840	32	19	39	NA	NA	NA	NA	NA	NA	NA
135	Exp8-1	control	34	25	45	43	NA	39	31	39	40	NA
136	Exp8-2	_1:10	NA	NA	NA	NA	NA	NA	NA	NA	1	NA
137	Exp8-2	_1:40	NA	NA	NA	NA	NA	NA	NA	NA	3	NA
138	Exp8-2	_1:160	NA	NA	NA	3	NA	0	0	1	19	NA
139	Exp8-2	_1:640	0	0	2	10	NA	9	2	18	29	NA
140	Exp8-2	_1:2560	0	0	6	31	NA	22	12	26	NA	NA
141	Exp8-2	_1:10240	14	6	16	32	NA	32	22	30	NA	NA
142	Exp8-2	_1:40960	22	16	31	NA	NA	NA	NA	NA	NA	NA
143	Exp8-2	_1:163840	25	15	39	NA	NA	NA	NA	NA	NA	NA
144	Exp8-2	control	29	26	47	30	NA	37	31	48	41	NA
145	Exp9-1	_1:10	NA	NA	NA	NA	NA	NA	NA	NA	1	NA
146	Exp9-1	_1:40	NA	NA	NA	NA	NA	NA	NA	NA	3	NA
147	Exp9-1	_1:160	NA	NA	NA	2	NA	0	0	0	12	NA
148	Exp9-1	_1:640	0	0	2	9	NA	13	6	13	26	NA
149	Exp9-1	_1:2560	0	0	3	22	NA	32	25	29	NA	NA
150	Exp9-1	_1:10240	21	6	23	23	NA	30	23	41	NA	NA
151	Exp9-1	_1:40960	25	26	27	NA	NA	NA	NA	NA	NA	NA
152	Exp9-1	_1:163840	29	25	36	NA	NA	NA	NA	NA	NA	NA
153	Exp9-1	control	30	33	34	25	NA	41	30	31	32	NA
154	Exp9-2	_1:10	NA	NA	NA	NA	NA	NA	NA	NA	0	NA
155	Exp9-2	_1:40	NA	NA	NA	NA	NA	NA	NA	NA	8	NA
156	Exp9-2	_1:160	NA	NA	NA	0	NA	0	0	6	17	NA
157	Exp9-2	_1:640	0	0	0	7	NA	10	3	16	25	NA
158	Exp9-2	_1:2560	0	1	4	13	NA	25	21	31	NA	NA
159	Exp9-2	_1:10240	21	13	14	27	NA	34	31	27	NA	NA
160	Exp9-2	_1:40960	27	25	26	NA	NA	NA	NA	NA	NA	NA
161	Exp9-2	_1:163840	31	26	32	NA	NA	NA	NA	NA	NA	NA
162	Exp9-2	control	41	37	33	32	NA	42	31	33	37	NA
163	Exp10-1	_1:10	NA	NA	NA	NA	NA	NA	NA	NA	0	NA
164	Exp10-1	_1:40	NA	NA	NA	NA	NA	NA	NA	NA	3	NA
165	Exp10-1	_1:160	NA	NA	NA	0	NA	1	0	2	23	NA
166	Exp10-1	_1:640	0	1	0	7	NA	13	12	18	16	NA
167	Exp10-1	_1:2560	0	1	5	8	NA	30	27	32	NA	NA
168	Exp10-1	_1:10240	17	18	25	23	NA	44	25	41	NA	NA
169	Exp10-1	_1:40960	32	26	25	NA	NA	NA	NA	NA	NA	NA
170	Exp10-1	_1:163840	35	23	40	NA	NA	NA	NA	NA	NA	NA
171	Exp10-1	control	35	35	39	25	NA	35	35	34	25	NA
172	Exp10-2	_1:10	NA	NA	NA	NA	NA	NA	NA	NA	0	NA
173	Exp10-2	_1:40	NA	NA	NA	NA	NA	NA	NA	NA	3	NA
174	Exp10-2	_1:160	NA	NA	NA	2	NA	0	0	2	9	NA
175	Exp10-2	_1:640	1	0	1	9	NA	11	6	17	20	NA
176	Exp10-2	_1:2560	0	2	2	8	NA	30	23	30	NA	NA
177	Exp10-2	_1:10240	22	15	20	20	NA	42	32	38	NA	NA
178	Exp10-2	_1:40960	38	34	33	NA	NA	NA	NA	NA	NA	NA
179	Exp10-2	_1:163840	36	40	42	NA	NA	NA	NA	NA	NA	NA
180	Exp10-2	control	37	36	43	22	NA	37	37	44	22	NA
181	Exp11-1	_1:10	NA	NA	NA	NA	NA	NA	NA	NA	1	NA
182	Exp11-1	_1:40	NA	NA	NA	NA	NA	NA	NA	NA	8	NA
183	Exp11-1	_1:160	NA	NA	NA	0	NA	2	0	4	19	NA
184	Exp11-1	_1:640	0	0	2	10	NA	10	10	23	28	NA
185	Exp11-1	_1:2560	0	0	12	18	NA	21	19	31	NA	NA
186	Exp11-1	_1:10240	10	16	22	24	NA	26	29	34	NA	NA
187	Exp11-1	_1:40960	27	25	40	NA	NA	NA	NA	NA	NA	NA
188	Exp11-1	_1:163840	27	27	36	NA	NA	NA	NA	NA	NA	NA
189	Exp11-1	control	34	34	33	27	NA	40	31	46	27	NA
190	Exp11-2	_1:10	NA	NA	NA	NA	NA	NA	NA	NA	0	NA
191	Exp11-2	_1:40	NA	NA	NA	NA	NA	NA	NA	NA	4	NA
192	Exp11-2	_1:160	NA	NA	NA	2	NA	0	0	2	20	NA
193	Exp11-2	_1:640	0	0	1	9	NA	17	6	19	21	NA
194	Exp11-2	_1:2560	1	0	5	18	NA	20	26	37	NA	NA
195	Exp11-2	_1:10240	18	15	19	25	NA	34	28	35	NA	NA
196	Exp11-2	_1:40960	30	30	33	NA	NA	NA	NA	NA	NA	NA
197	Exp11-2	_1:163840	29	21	42	NA	NA	NA	NA	NA	NA	NA
198	Exp11-2	control	36	32	45	37	NA	38	30	45	37	NA
199	Exp12-1	_1:10	NA	NA	NA	NA	NA	NA	NA	NA	1	NA
200	Exp12-1	_1:40	NA	NA	NA	NA	NA	NA	NA	NA	3	NA
201	Exp12-1	_1:160	NA	NA	NA	1	NA	1	0	1	15	NA
202	Exp12-1	_1:640	0	0	1	9	NA	7	4	14	20	NA
203	Exp12-1	_1:2560	4	0	5	15	NA	26	24	28	NA	NA
204	Exp12-1	_1:10240	16	16	30	15	NA	31	26	28	NA	NA
205	Exp12-1	_1:40960	29	32	30	NA	NA	NA	NA	NA	NA	NA
206	Exp12-1	_1:163840	28	26	36	NA	NA	NA	NA	NA	NA	NA
207	Exp12-1	control	38	37	39	28	NA	41	32	38	41	NA
208	Exp12-2	_1:10	NA	NA	NA	NA	NA	NA	NA	NA	1	NA
209	Exp12-2	_1:40	NA	NA	NA	NA	NA	NA	NA	NA	5	NA
210	Exp12-2	_1:160	NA	NA	NA	1	NA	1	0	4	12	NA
211	Exp12-2	_1:640	0	1	0	9	NA	10	5	13	25	NA
212	Exp12-2	_1:2560	0	0	11	17	NA	32	17	31	NA	NA
213	Exp12-2	_1:10240	16	12	18	19	NA	37	25	27	NA	NA
214	Exp12-2	_1:40960	36	34	33	NA	NA	NA	NA	NA	NA	NA
215	Exp12-2	_1:163840	25	38	29	NA	NA	NA	NA	NA	NA	NA
216	Exp12-2	control	43	28	42	25	NA	41	29	36	23	NA
217	Exp13-1	_1:10	NA	NA	NA	NA	NA	NA	NA	NA	0	NA
218	Exp13-1	_1:40	NA	NA	NA	NA	NA	NA	NA	NA	3	NA
219	Exp13-1	_1:160	NA	NA	NA	0	NA	2	0	1	14	NA
220	Exp13-1	_1:640	0	0	1	8	NA	6	11	21	25	NA
221	Exp13-1	_1:2560	0	0	8	10	NA	26	17	32	NA	NA
222	Exp13-1	_1:10240	12	11	17	30	NA	38	32	37	NA	NA
223	Exp13-1	_1:40960	28	21	27	NA	NA	NA	NA	NA	NA	NA
224	Exp13-1	_1:163840	30	25	38	NA	NA	NA	NA	NA	NA	NA
225	Exp13-1	control	28	30	38	27	NA	32	36	32	25	NA
226	Exp13-2	_1:10	NA	NA	NA	NA	NA	NA	NA	NA	0	NA
227	Exp13-2	_1:40	NA	NA	NA	NA	NA	NA	NA	NA	7	NA
228	Exp13-2	_1:160	NA	NA	NA	0	NA	0	0	3	15	NA
229	Exp13-2	_1:640	0	0	2	5	NA	12	7	24	28	NA
230	Exp13-2	_1:2560	1	1	4	9	NA	24	14	30	NA	NA
231	Exp13-2	_1:10240	16	10	20	26	NA	31	27	35	NA	NA
232	Exp13-2	_1:40960	26	22	32	NA	NA	NA	NA	NA	NA	NA
233	Exp13-2	_1:163840	29	30	38	NA	NA	NA	NA	NA	NA	NA
234	Exp13-2	control	26	30	38	33	NA	33	37	35	36	NA
235	Exp14-1	_1:10	NA	NA	NA	NA	NA	NA	NA	NA	2	NA
236	Exp14-1	_1:40	NA	NA	NA	NA	NA	NA	NA	NA	6	NA
237	Exp14-1	_1:160	NA	NA	NA	1	NA	0	0	0	14	NA
238	Exp14-1	_1:640	0	0	1	6	NA	9	7	13	27	NA
239	Exp14-1	_1:2560	5	0	6	19	NA	18	16	27	NA	NA
240	Exp14-1	_1:10240	14	18	19	20	NA	18	24	29	NA	NA
241	Exp14-1	_1:40960	NA	19	31	NA	NA	NA	NA	NA	NA	NA
242	Exp14-1	_1:163840	22	28	23	NA	NA	NA	NA	NA	NA	NA
243	Exp14-1	control	31	25	29	30	NA	37	28	31	30	NA
244	Exp14-2	_1:10	NA	NA	NA	NA	NA	NA	NA	NA	1	NA
245	Exp14-2	_1:40	NA	NA	NA	NA	NA	NA	NA	NA	4	NA
246	Exp14-2	_1:160	NA	NA	NA	3	NA	0	0	0	7	NA
247	Exp14-2	_1:640	0	0	0	9	NA	5	3	3	30	NA
248	Exp14-2	_1:2560	0	2	6	11	NA	18	23	27	NA	NA
249	Exp14-2	_1:10240	11	10	24	20	NA	33	26	25	NA	NA
250	Exp14-2	_1:40960	24	31	33	NA	NA	NA	NA	NA	NA	NA
251	Exp14-2	_1:163840	21	26	29	NA	NA	NA	NA	NA	NA	NA
252	Exp14-2	control	30	32	35	27	NA	25	36	26	27	NA
253	Exp15-1	_1:10	NA	NA	NA	NA	NA	NA	NA	NA	1	NA
254	Exp15-1	_1:40	NA	NA	NA	NA	NA	NA	NA	NA	19	NA
255	Exp15-1	_1:160	NA	NA	NA	5	NA	0	0	4	32	NA
256	Exp15-1	_1:640	0	0	0	24	NA	10	2	14	29	NA
257	Exp15-1	_1:2560	1	1	3	22	NA	27	18	15	NA	NA
258	Exp15-1	_1:10240	21	10	20	24	NA	43	24	20	NA	NA
259	Exp15-1	_1:40960	34	25	21	NA	NA	NA	NA	NA	NA	NA
260	Exp15-1	_1:163840	37	24	19	NA	NA	NA	NA	NA	NA	NA
261	Exp15-1	control	34	27	21	32	NA	31	29	28	33	NA
262	Exp15-2	_1:10	NA	NA	NA	NA	NA	NA	NA	NA	1	NA
263	Exp15-2	_1:40	NA	NA	NA	NA	NA	NA	NA	NA	12	NA
264	Exp15-2	_1:160	NA	NA	NA	5	NA	1	0	2	29	NA
265	Exp15-2	_1:640	0	0	0	27	NA	9	4	8	33	NA
266	Exp15-2	_1:2560	1	0	4	29	NA	24	20	9	NA	NA
267	Exp15-2	_1:10240	12	18	16	20	NA	38	26	28	NA	NA
268	Exp15-2	_1:40960	25	21	17	NA	NA	NA	NA	NA	NA	NA
269	Exp15-2	_1:163840	37	25	17	NA	NA	NA	NA	NA	NA	NA
270	Exp15-2	control	35	25	24	29	NA	42	26	21	33	NA
271	Exp16-1	_1:10	NA	NA	NA	NA	NA	NA	NA	NA	1	NA
272	Exp16-1	_1:40	NA	NA	NA	NA	NA	NA	NA	NA	12	NA
273	Exp16-1	_1:160	NA	NA	NA	4	NA	1	0	4	23	NA
274	Exp16-1	_1:640	0	0	1	21	NA	6	4	11	30	NA
275	Exp16-1	_1:2560	1	0	5	30	NA	17	15	19	NA	NA
276	Exp16-1	_1:10240	19	7	10	26	NA	31	23	29	NA	NA
277	Exp16-1	_1:40960	26	23	22	NA	NA	NA	NA	NA	NA	NA
278	Exp16-1	_1:163840	28	30	19	NA	NA	NA	NA	NA	NA	NA
279	Exp16-1	control	30	23	28	33	NA	32	23	28	33	NA
280	Exp16-2	_1:10	NA	NA	NA	NA	NA	NA	NA	NA	1	NA
281	Exp16-2	_1:40	NA	NA	NA	NA	NA	NA	NA	NA	19	NA
282	Exp16-2	_1:160	NA	NA	NA	7	NA	0	1	2	27	NA
283	Exp16-2	_1:640	0	0	0	27	NA	8	7	13	35	NA
284	Exp16-2	_1:2560	0	0	2	35	NA	18	17	27	NA	NA
285	Exp16-2	_1:10240	13	7	11	34	NA	32	29	35	NA	NA
286	Exp16-2	_1:40960	36	23	24	NA	NA	NA	NA	NA	NA	NA
287	Exp16-2	_1:163840	24	31	31	NA	NA	NA	NA	NA	NA	NA
288	Exp16-2	control	25	29	33	37	NA	37	29	33	37	NA
289	Exp17-1	_1:10	NA	NA	NA	NA	NA	NA	NA	NA	2	NA
290	Exp17-1	_1:40	NA	NA	NA	NA	NA	NA	NA	NA	17	NA
291	Exp17-1	_1:160	NA	NA	NA	8	NA	0	0	2	46	NA
292	Exp17-1	_1:640	0	0	1	28	NA	2	6	8	36	NA
293	Exp17-1	_1:2560	1	1	8	31	NA	20	20	18	NA	NA
294	Exp17-1	_1:10240	13	13	15	22	NA	28	24	32	NA	NA
295	Exp17-1	_1:40960	21	17	29	NA	NA	NA	NA	NA	NA	NA
296	Exp17-1	_1:163840	31	22	24	NA	NA	NA	NA	NA	NA	NA
297	Exp17-1	control	30	21	30	34	NA	23	24	30	34	NA
298	Exp17-2	_1:10	NA	NA	NA	NA	NA	NA	NA	NA	1	NA
299	Exp17-2	_1:40	NA	NA	NA	NA	NA	NA	NA	NA	17	NA
300	Exp17-2	_1:160	NA	NA	NA	6	NA	0	0	1	41	NA
301	Exp17-2	_1:640	1	0	0	25	NA	14	4	16	32	NA
302	Exp17-2	_1:2560	1	2	3	36	NA	14	17	27	NA	NA
303	Exp17-2	_1:10240	8	9	14	22	NA	17	31	30	NA	NA
304	Exp17-2	_1:40960	20	22	24	NA	NA	NA	NA	NA	NA	NA
305	Exp17-2	_1:163840	29	25	27	NA	NA	NA	NA	NA	NA	NA
306	Exp17-2	control	32	32	29	36	NA	23	26	29	36	NA
307	Exp18-1	_1:10	NA	NA	NA	NA	NA	NA	NA	NA	0	NA
308	Exp18-1	_1:40	NA	NA	NA	NA	NA	NA	NA	NA	18	NA
309	Exp18-1	_1:160	NA	NA	NA	4	NA	0	0	0	36	NA
310	Exp18-1	_1:640	0	0	3	21	NA	2	1	9	23	NA
311	Exp18-1	_1:2560	0	0	4	33	NA	12	13	27	NA	NA
312	Exp18-1	_1:10240	10	12	11	28	NA	19	19	18	NA	NA
313	Exp18-1	_1:40960	15	21	19	NA	NA	NA	NA	NA	NA	NA
314	Exp18-1	_1:163840	28	24	23	NA	NA	NA	NA	NA	NA	NA
315	Exp18-1	control	18	25	29	35	NA	23	26	29	35	NA
316	Exp18-2	_1:10	NA	NA	NA	NA	NA	NA	NA	NA	1	NA
317	Exp18-2	_1:40	NA	NA	NA	NA	NA	NA	NA	NA	21	NA
318	Exp18-2	_1:160	NA	NA	NA	3	NA	0	0	0	31	NA
319	Exp18-2	_1:640	0	0	0	22	NA	5	10	9	21	NA
320	Exp18-2	_1:2560	0	0	4	30	NA	12	17	28	NA	NA
321	Exp18-2	_1:10240	6	7	14	28	NA	22	21	21	NA	NA
322	Exp18-2	_1:40960	15	20	18	NA	NA	NA	NA	NA	NA	NA
323	Exp18-2	_1:163840	14	26	23	NA	NA	NA	NA	NA	NA	NA
324	Exp18-2	control	23	28	22	28	NA	18	24	22	28	NA
325	Exp19-1	_1:10	NA	NA	NA	NA	NA	NA	NA	NA	3	NA
326	Exp19-1	_1:40	NA	NA	NA	NA	NA	NA	NA	NA	18	NA
327	Exp19-1	_1:160	NA	NA	NA	7	NA	0	0	2	31	NA
328	Exp19-1	_1:640	0	0	0	26	NA	5	2	10	47	NA
329	Exp19-1	_1:2560	0	0	2	35	NA	28	16	19	NA	NA
330	Exp19-1	_1:10240	8	8	18	31	NA	23	25	25	NA	NA
331	Exp19-1	_1:40960	16	18	18	NA	NA	NA	NA	NA	NA	NA
332	Exp19-1	_1:163840	31	24	20	NA	NA	NA	NA	NA	NA	NA
333	Exp19-1	control	30	26	23	42	NA	30	24	29	42	NA
334	Exp19-2	_1:10	NA	NA	NA	NA	NA	NA	NA	NA	0	NA
335	Exp19-2	_1:40	NA	NA	NA	NA	NA	NA	NA	NA	16	NA
336	Exp19-2	_1:160	NA	NA	NA	6	NA	0	0	1	31	NA
337	Exp19-2	_1:640	0	0	0	28	NA	3	1	8	41	NA
338	Exp19-2	_1:2560	0	0	1	39	NA	16	17	16	NA	NA
339	Exp19-2	_1:10240	9	6	10	30	NA	25	27	15	NA	NA
340	Exp19-2	_1:40960	19	26	15	NA	NA	NA	NA	NA	NA	NA
341	Exp19-2	_1:163840	24	25	16	NA	NA	NA	NA	NA	NA	NA
342	Exp19-2	control	26	24	17	34	NA	26	29	22	34	NA
343	Exp20-1	_1:10	NA	NA	NA	NA	NA	NA	NA	NA	2	NA
344	Exp20-1	_1:40	NA	NA	NA	NA	NA	NA	NA	NA	18	NA
345	Exp20-1	_1:160	NA	NA	NA	5	NA	0	0	2	42	NA
346	Exp20-1	_1:640	0	0	0	24	NA	8	7	12	36	NA
347	Exp20-1	_1:2560	0	0	5	39	NA	19	20	21	NA	NA
348	Exp20-1	_1:10240	16	11	13	27	NA	24	23	25	NA	NA
349	Exp20-1	_1:40960	31	23	19	NA	NA	NA	NA	NA	NA	NA
350	Exp20-1	_1:163840	22	19	25	NA	NA	NA	NA	NA	NA	NA
351	Exp20-1	control	32	35	25	41	NA	30	30	28	41	NA
352	Exp20-2	_1:10	NA	NA	NA	NA	NA	NA	NA	NA	2	NA
353	Exp20-2	_1:40	NA	NA	NA	NA	NA	NA	NA	NA	22	NA
354	Exp20-2	_1:160	NA	NA	NA	7	NA	0	0	0	29	NA
355	Exp20-2	_1:640	1	0	0	29	NA	5	7	16	37	NA
356	Exp20-2	_1:2560	2	1	1	32	NA	20	17	22	NA	NA
357	Exp20-2	_1:10240	9	18	9	32	NA	25	31	23	NA	NA
358	Exp20-2	_1:40960	32	24	20	NA	NA	NA	NA	NA	NA	NA
359	Exp20-2	_1:163840	24	14	15	NA	NA	NA	NA	NA	NA	NA
360	Exp20-2	control	39	30	25	39	NA	28	26	25	39	NA
361	Exp21-1	_1:10	NA	NA	NA	NA	NA	NA	NA	NA	3	NA
362	Exp21-1	_1:40	NA	NA	NA	NA	NA	NA	NA	NA	14	NA
363	Exp21-1	_1:160	NA	NA	NA	11	NA	0	1	0	34	NA
364	Exp21-1	_1:640	0	1	0	30	NA	9	4	9	31	NA
365	Exp21-1	_1:2560	0	2	6	27	NA	24	21	19	NA	NA
366	Exp21-1	_1:10240	14	24	18	29	NA	21	16	28	NA	NA
367	Exp21-1	_1:40960	24	25	30	NA	NA	NA	NA	NA	NA	NA
368	Exp21-1	_1:163840	32	28	26	NA	NA	NA	NA	NA	NA	NA
369	Exp21-1	control	33	41	44	46	NA	32	28	33	46	NA
370	Exp21-2	_1:10	NA	NA	NA	NA	NA	NA	NA	NA	2	NA
371	Exp21-2	_1:40	NA	NA	NA	NA	NA	NA	NA	NA	15	NA
372	Exp21-2	_1:160	NA	NA	NA	16	NA	1	1	1	32	NA
373	Exp21-2	_1:640	0	0	1	25	NA	7	3	9	32	NA
374	Exp21-2	_1:2560	2	1	6	28	NA	12	21	22	NA	NA
375	Exp21-2	_1:10240	8	12	11	31	NA	29	21	25	NA	NA
376	Exp21-2	_1:40960	21	25	24	NA	NA	NA	NA	NA	NA	NA
377	Exp21-2	_1:163840	31	24	20	NA	NA	NA	NA	NA	NA	NA
378	Exp21-2	control	26	24	30	41	NA	30	29	36	41	NA
379	Exp22-1	_1:10	NA	NA	NA	NA	NA	NA	NA	NA	2	NA
380	Exp22-1	_1:40	NA	NA	NA	NA	NA	NA	NA	NA	25	NA
381	Exp22-1	_1:160	NA	NA	NA	11	NA	3	1	1	35	NA
382	Exp22-1	_1:640	0	0	0	28	NA	7	4	15	37	NA
383	Exp22-1	_1:2560	2	0	4	39	NA	18	21	20	NA	NA
384	Exp22-1	_1:10240	25	16	19	37	NA	26	26	36	NA	NA
385	Exp22-1	_1:40960	22	23	19	NA	NA	NA	NA	NA	NA	NA
386	Exp22-1	_1:163840	28	35	23	NA	NA	NA	NA	NA	NA	NA
387	Exp22-1	control	36	31	37	40	NA	39	31	27	40	NA
388	Exp22-2	_1:10	NA	NA	NA	NA	NA	NA	NA	NA	3	NA
389	Exp22-2	_1:40	NA	NA	NA	NA	NA	NA	NA	NA	20	NA
390	Exp22-2	_1:160	NA	NA	NA	11	NA	1	0	4	31	NA
391	Exp22-2	_1:640	0	0	1	35	NA	9	5	22	35	NA
392	Exp22-2	_1:2560	1	0	2	32	NA	28	29	30	NA	NA
393	Exp22-2	_1:10240	22	16	20	29	NA	23	29	24	NA	NA
394	Exp22-2	_1:40960	30	32	17	NA	NA	NA	NA	NA	NA	NA
395	Exp22-2	_1:163840	26	28	24	NA	NA	NA	NA	NA	NA	NA
396	Exp22-2	control	34	33	28	45	NA	33	28	37	45	NA
397	Exp23-1	_1:10	NA	NA	NA	NA	NA	NA	NA	NA	2	NA
398	Exp23-1	_1:40	NA	NA	NA	NA	NA	NA	NA	NA	24	NA
399	Exp23-1	_1:160	NA	NA	NA	5	NA	1	2	0	45	NA
400	Exp23-1	_1:640	0	1	0	30	NA	4	4	3	29	NA
401	Exp23-1	_1:2560	1	1	3	35	NA	16	20	21	NA	NA
402	Exp23-1	_1:10240	12	13	19	26	NA	33	29	24	NA	NA
403	Exp23-1	_1:40960	24	26	19	NA	NA	NA	NA	NA	NA	NA
404	Exp23-1	_1:163840	16	24	23	NA	NA	NA	NA	NA	NA	NA
405	Exp23-1	control	35	29	23	37	NA	29	35	23	37	NA
406	Exp23-2	_1:10	NA	NA	NA	NA	NA	NA	NA	NA	2	NA
407	Exp23-2	_1:40	NA	NA	NA	NA	NA	NA	NA	NA	27	NA
408	Exp23-2	_1:160	NA	NA	NA	5	NA	0	1	1	49	NA
409	Exp23-2	_1:640	3	0	0	27	NA	3	6	11	28	NA
410	Exp23-2	_1:2560	2	0	2	35	NA	20	21	18	NA	NA
411	Exp23-2	_1:10240	14	8	17	31	NA	26	32	19	NA	NA
412	Exp23-2	_1:40960	24	24	17	NA	NA	NA	NA	NA	NA	NA
413	Exp23-2	_1:163840	25	27	21	NA	NA	NA	NA	NA	NA	NA
414	Exp23-2	control	28	27	21	34	NA	33	33	21	34	NA
415	Exp24-1	_1:10	NA	NA	NA	NA	NA	NA	NA	NA	2	NA
416	Exp24-1	_1:40	NA	NA	NA	NA	NA	NA	NA	NA	9	NA
417	Exp24-1	_1:160	NA	NA	NA	NA	NA	0	0	3	22	NA
418	Exp24-1	_1:640	0	0	1	2	NA	4	2	12	28	NA
419	Exp24-1	_1:2560	0	0	0	18	NA	21	23	17	NA	NA
420	Exp24-1	_1:10240	11	4	7	18	NA	9	27	19	NA	NA
421	Exp24-1	_1:40960	15	22	14	26	NA	NA	NA	NA	NA	NA
422	Exp24-1	_1:163840	11	18	9	NA	NA	NA	NA	NA	NA	NA
423	Exp24-1	control	25	30	20	23	NA	33	26	20	31	NA
424	Exp24-2	_1:10	NA	NA	NA	NA	NA	NA	NA	NA	2	NA
425	Exp24-2	_1:40	NA	NA	NA	NA	NA	NA	NA	NA	9	NA
426	Exp24-2	_1:160	NA	NA	NA	NA	NA	0	0	4	25	NA
427	Exp24-2	_1:640	0	0	0	3	NA	6	3	7	28	NA
428	Exp24-2	_1:2560	0	2	2	18	NA	17	23	10	NA	NA
429	Exp24-2	_1:10240	8	8	13	24	NA	17	18	21	NA	NA
430	Exp24-2	_1:40960	17	23	10	20	NA	NA	NA	NA	NA	NA
431	Exp24-2	_1:163840	21	26	9	NA	NA	NA	NA	NA	NA	NA
432	Exp24-2	control	25	31	22	22	NA	22	29	22	22	NA
433	Exp25-1	_1:10	NA	NA	NA	NA	NA	NA	NA	NA	1	NA
434	Exp25-1	_1:40	NA	NA	NA	NA	NA	NA	NA	NA	13	NA
435	Exp25-1	_1:160	NA	NA	NA	6	NA	0	2	1	30	NA
436	Exp25-1	_1:640	0	0	0	21	NA	4	2	4	30	NA
437	Exp25-1	_1:2560	0	0	1	21	NA	15	10	21	NA	NA
438	Exp25-1	_1:10240	7	6	9	27	NA	13	17	21	NA	NA
439	Exp25-1	_1:40960	19	19	17	NA	NA	NA	NA	NA	NA	NA
440	Exp25-1	_1:163840	24	10	11	NA	NA	NA	NA	NA	NA	NA
441	Exp25-1	control	27	28	29	30	NA	24	28	29	33	NA
442	Exp25-2	_1:10	NA	NA	NA	NA	NA	NA	NA	NA	1	NA
443	Exp25-2	_1:40	NA	NA	NA	NA	NA	NA	NA	NA	18	NA
444	Exp25-2	_1:160	NA	NA	NA	4	NA	0	4	0	25	NA
445	Exp25-2	_1:640	0	0	0	15	NA	1	5	11	32	NA
446	Exp25-2	_1:2560	0	0	0	29	NA	16	14	23	NA	NA
447	Exp25-2	_1:10240	7	3	10	25	NA	20	16	20	NA	NA
448	Exp25-2	_1:40960	23	21	28	NA	NA	NA	NA	NA	NA	NA
449	Exp25-2	_1:163840	15	16	19	NA	NA	NA	NA	NA	NA	NA
450	Exp25-2	control	22	30	22	20	NA	19	24	22	31	NA
451	Exp26-1	_1:10	NA	NA	NA	NA	NA	NA	NA	NA	1	NA
452	Exp26-1	_1:40	NA	NA	NA	NA	NA	NA	NA	NA	10	NA
453	Exp26-1	_1:160	NA	NA	NA	3	NA	0	0	4	16	NA
454	Exp26-1	_1:640	0	1	1	19	NA	13	7	16	25	NA
455	Exp26-1	_1:2560	1	0	7	21	NA	30	26	16	NA	NA
456	Exp26-1	_1:10240	17	15	14	22	NA	26	32	24	NA	NA
457	Exp26-1	_1:40960	22	24	32	NA	NA	NA	NA	NA	NA	NA
458	Exp26-1	_1:163840	29	31	22	NA	NA	NA	NA	NA	NA	NA
459	Exp26-1	control	33	31	28	25	NA	36	34	30	25	NA
460	Exp26-2	_1:10	NA	NA	NA	NA	NA	NA	NA	NA	0	NA
461	Exp26-2	_1:40	NA	NA	NA	NA	NA	NA	NA	NA	9	NA
462	Exp26-2	_1:160	NA	NA	NA	5	NA	0	2	0	19	NA
463	Exp26-2	_1:640	0	0	0	18	NA	7	5	5	26	NA
464	Exp26-2	_1:2560	1	0	4	24	NA	22	25	23	NA	NA
465	Exp26-2	_1:10240	12	17	21	18	NA	28	30	30	NA	NA
466	Exp26-2	_1:40960	33	28	23	NA	NA	NA	NA	NA	NA	NA
467	Exp26-2	_1:163840	22	30	22	NA	NA	NA	NA	NA	NA	NA
468	Exp26-2	control	31	31	31	25	NA	35	36	28	25	NA
469	Exp27-1	_1:10	NA	NA	NA	NA	NA	NA	NA	NA	0	NA
470	Exp27-1	_1:40	NA	NA	NA	NA	NA	NA	NA	NA	15	NA
471	Exp27-1	_1:160	NA	NA	NA	0	NA	0	1	3	22	NA
472	Exp27-1	_1:640	0	0	1	18	NA	11	1	9	25	NA
473	Exp27-1	_1:2560	0	1	2	28	NA	18	19	18	NA	NA
474	Exp27-1	_1:10240	8	6	16	21	NA	29	25	22	NA	NA
475	Exp27-1	_1:40960	32	21	26	NA	NA	NA	NA	NA	NA	NA
476	Exp27-1	_1:163840	34	25	28	NA	NA	NA	NA	NA	NA	NA
477	Exp27-1	control	34	29	28	28	NA	34	35	20	28	NA
478	Exp27-2	_1:10	NA	NA	NA	NA	NA	NA	NA	NA	0	NA
479	Exp27-2	_1:40	NA	NA	NA	NA	NA	NA	NA	NA	13	NA
480	Exp27-2	_1:160	NA	NA	NA	4	NA	0	0	2	24	NA
481	Exp27-2	_1:640	1	0	0	16	NA	10	3	13	23	NA
482	Exp27-2	_1:2560	1	1	5	28	NA	31	19	18	NA	NA
483	Exp27-2	_1:10240	11	12	17	28	NA	33	26	20	NA	NA
484	Exp27-2	_1:40960	31	20	24	NA	NA	NA	NA	NA	NA	NA
485	Exp27-2	_1:163840	31	24	21	NA	NA	NA	NA	NA	NA	NA
486	Exp27-2	control	30	23	25	29	NA	32	29	27	29	NA
487	Exp28-1	_1:10	NA	NA	NA	NA	NA	NA	NA	NA	0	NA
488	Exp28-1	_1:40	NA	NA	NA	NA	NA	NA	NA	NA	14	NA
489	Exp28-1	_1:160	NA	NA	NA	2	NA	0	0	1	33	NA
490	Exp28-1	_1:640	0	0	0	21	NA	5	4	9	35	NA
491	Exp28-1	_1:2560	0	0	2	28	NA	33	26	18	NA	NA
492	Exp28-1	_1:10240	16	6	12	36	NA	34	29	10	NA	NA
493	Exp28-1	_1:40960	30	26	16	NA	NA	NA	NA	NA	NA	NA
494	Exp28-1	_1:163840	27	29	17	NA	NA	NA	NA	NA	NA	NA
495	Exp28-1	control	37	29	22	40	NA	35	29	22	35	NA
496	Exp28-2	_1:10	NA	NA	NA	NA	NA	NA	NA	NA	2	NA
497	Exp28-2	_1:40	NA	NA	NA	NA	NA	NA	NA	NA	13	NA
498	Exp28-2	_1:160	NA	NA	NA	6	NA	0	0	0	34	NA
499	Exp28-2	_1:640	1	0	0	21	NA	7	5	12	32	NA
500	Exp28-2	_1:2560	0	0	2	28	NA	28	23	21	NA	NA
501	Exp28-2	_1:10240	10	6	14	27	NA	33	31	21	NA	NA
502	Exp28-2	_1:40960	30	24	17	NA	NA	NA	NA	NA	NA	NA
503	Exp28-2	_1:163840	30	24	14	NA	NA	NA	NA	NA	NA	NA
504	Exp28-2	control	31	24	23	31	NA	36	24	23	40	NA
505	Exp29-1	_1:10	NA	NA	NA	NA	NA	NA	NA	NA	2	NA
506	Exp29-1	_1:40	NA	NA	NA	NA	NA	NA	NA	NA	20	NA
507	Exp29-1	_1:160	NA	NA	NA	1	NA	0	0	0	27	NA
508	Exp29-1	_1:640	0	0	0	24	NA	7	5	9	32	NA
509	Exp29-1	_1:2560	0	1	2	36	NA	19	18	10	NA	NA
510	Exp29-1	_1:10240	17	11	15	25	NA	29	28	13	NA	NA
511	Exp29-1	_1:40960	26	22	18	NA	NA	NA	NA	NA	NA	NA
512	Exp29-1	_1:163840	23	27	17	NA	NA	NA	NA	NA	NA	NA
513	Exp29-1	control	28	31	20	38	NA	28	31	20	38	NA
514	Exp29-2	_1:10	NA	NA	NA	NA	NA	NA	NA	NA	3	NA
515	Exp29-2	_1:40	NA	NA	NA	NA	NA	NA	NA	NA	16	NA
516	Exp29-2	_1:160	NA	NA	NA	6	NA	0	0	0	38	NA
517	Exp29-2	_1:640	0	1	0	26	NA	8	6	6	34	NA
518	Exp29-2	_1:2560	1	0	2	35	NA	16	16	20	NA	NA
519	Exp29-2	_1:10240	10	7	19	32	NA	23	19	19	NA	NA
520	Exp29-2	_1:40960	21	22	17	NA	NA	NA	NA	NA	NA	NA
521	Exp29-2	_1:163840	28	23	15	NA	NA	NA	NA	NA	NA	NA
522	Exp29-2	control	27	35	20	36	NA	25	31	20	36	NA
523	Exp30-1	_1:10	NA	NA	NA	NA	NA	NA	NA	NA	2	NA
524	Exp30-1	_1:40	NA	NA	NA	NA	NA	NA	NA	NA	14	NA
525	Exp30-1	_1:160	NA	NA	NA	7	NA	1	0	1	34	NA
526	Exp30-1	_1:640	1	0	0	25	NA	14	7	6	36	NA
527	Exp30-1	_1:2560	1	0	3	35	NA	30	18	16	NA	NA
528	Exp30-1	_1:10240	23	8	10	35	NA	34	22	22	NA	NA
529	Exp30-1	_1:40960	34	17	19	NA	NA	NA	NA	NA	NA	NA
530	Exp30-1	_1:163840	41	26	22	NA	NA	NA	NA	NA	NA	NA
531	Exp30-1	control	40	30	26	32	NA	46	29	26	32	NA
532	Exp30-2	_1:10	NA	NA	NA	NA	NA	NA	NA	NA	2	NA
533	Exp30-2	_1:40	NA	NA	NA	NA	NA	NA	NA	NA	15	NA
534	Exp30-2	_1:160	NA	NA	NA	4	NA	0	NA	3	32	NA
535	Exp30-2	_1:640	0	0	0	26	NA	20	2	8	31	NA
536	Exp30-2	_1:2560	3	0	4	29	NA	34	26	15	NA	NA
537	Exp30-2	_1:10240	19	13	13	35	NA	36	28	22	NA	NA
538	Exp30-2	_1:40960	35	21	20	NA	NA	NA	NA	NA	NA	NA
539	Exp30-2	_1:163840	36	22	17	NA	NA	NA	NA	NA	NA	NA
540	Exp30-2	control	42	28	15	40	NA	37	26	15	40	NA
541	Exp31-1	_1:10	NA	NA	NA	NA	NA	NA	NA	NA	1	NA
542	Exp31-1	_1:40	NA	NA	NA	NA	NA	NA	NA	NA	13	NA
543	Exp31-1	_1:160	NA	NA	NA	2	NA	0	0	0	33	NA
544	Exp31-1	_1:640	0	0	0	22	NA	13	1	9	36	NA
545	Exp31-1	_1:2560	3	0	3	26	NA	30	12	22	NA	NA
546	Exp31-1	_1:10240	18	8	12	35	NA	38	22	28	NA	NA
547	Exp31-1	_1:40960	30	11	22	NA	NA	NA	NA	NA	NA	NA
548	Exp31-1	_1:163840	37	16	21	NA	NA	NA	NA	NA	NA	NA
549	Exp31-1	control	39	22	26	35	NA	48	24	26	37	NA
550	Exp31-2	_1:10	NA	NA	NA	NA	NA	NA	NA	NA	2	NA
551	Exp31-2	_1:40	NA	NA	NA	NA	NA	NA	NA	NA	10	NA
552	Exp31-2	_1:160	NA	NA	NA	9	NA	0	0	1	33	NA
553	Exp31-2	_1:640	0	1	0	25	NA	7	3	11	43	NA
554	Exp31-2	_1:2560	1	0	2	24	NA	29	16	20	NA	NA
555	Exp31-2	_1:10240	19	10	19	26	NA	38	22	25	NA	NA
556	Exp31-2	_1:40960	23	18	22	NA	NA	NA	NA	NA	NA	NA
557	Exp31-2	_1:163840	38	20	22	NA	NA	NA	NA	NA	NA	NA
558	Exp31-2	control	39	24	32	26	NA	39	27	30	33	NA
559	Exp32-1	_1:10	NA	NA	NA	NA	NA	NA	NA	NA	0	NA
560	Exp32-1	_1:40	NA	NA	NA	NA	NA	NA	NA	NA	16	NA
561	Exp32-1	_1:160	NA	NA	NA	3	NA	0	0	1	32	NA
562	Exp32-1	_1:640	0	0	0	22	NA	14	5	8	27	NA
563	Exp32-1	_1:2560	4	0	8	36	NA	36	12	18	NA	NA
564	Exp32-1	_1:10240	26	9	17	37	NA	45	20	23	NA	NA
565	Exp32-1	_1:40960	44	16	19	NA	NA	NA	NA	NA	NA	NA
566	Exp32-1	_1:163840	44	23	34	NA	NA	NA	NA	NA	NA	NA
567	Exp32-1	control	42	27	24	34	NA	49	23	24	34	NA
568	Exp32-2	_1:10	NA	NA	NA	NA	NA	NA	NA	NA	2	NA
569	Exp32-2	_1:40	NA	NA	NA	NA	NA	NA	NA	NA	21	NA
570	Exp32-2	_1:160	NA	NA	NA	3	NA	0	0	0	25	NA
571	Exp32-2	_1:640	0	0	0	23	NA	15	5	15	31	NA
572	Exp32-2	_1:2560	1	1	2	32	NA	32	13	17	NA	NA
573	Exp32-2	_1:10240	24	9	18	29	NA	46	21	24	NA	NA
574	Exp32-2	_1:40960	33	15	23	NA	NA	NA	NA	NA	NA	NA
575	Exp32-2	_1:163840	38	21	26	NA	NA	NA	NA	NA	NA	NA
576	Exp32-2	control	43	21	28	34	NA	45	26	29	34	NA
577	Exp33-1	_1:10	NA	NA	NA	NA	NA	NA	NA	NA	NA	NA
578	Exp33-1	_1:40	NA	NA	NA	NA	NA	NA	NA	NA	NA	NA
579	Exp33-1	_1:160	NA	NA	NA	NA	NA	0	NA	NA	NA	NA
580	Exp33-1	_1:640	0	NA	NA	NA	NA	4	NA	NA	NA	NA
581	Exp33-1	_1:2560	1	NA	NA	NA	NA	9	NA	NA	NA	NA
582	Exp33-1	_1:10240	4	NA	NA	NA	NA	15	NA	NA	NA	NA
583	Exp33-1	_1:40960	14	NA	NA	NA	NA	NA	NA	NA	NA	NA
584	Exp33-1	_1:163840	15	NA	NA	NA	NA	NA	NA	NA	NA	NA
585	Exp33-1	control	23	NA	NA	NA	NA	23	NA	NA	NA	NA
586	Exp33-2	_1:10	NA	NA	NA	NA	NA	NA	NA	NA	NA	NA
587	Exp33-2	_1:40	NA	NA	NA	NA	NA	NA	NA	NA	NA	NA
588	Exp33-2	_1:160	NA	NA	NA	NA	NA	0	NA	NA	NA	NA
589	Exp33-2	_1:640	0	NA	NA	NA	NA	5	NA	NA	NA	NA
590	Exp33-2	_1:2560	0	NA	NA	NA	NA	18	NA	NA	NA	NA
591	Exp33-2	_1:10240	8	NA	NA	NA	NA	20	NA	NA	NA	NA
592	Exp33-2	_1:40960	17	NA	NA	NA	NA	NA	NA	NA	NA	NA
593	Exp33-2	_1:163840	19	NA	NA	NA	NA	NA	NA	NA	NA	NA
594	Exp33-2	control	22	NA	NA	NA	NA	22	NA	NA	NA	NA
595	Exp34-1	_1:10	NA	NA	NA	NA	NA	NA	NA	NA	0	NA
596	Exp34-1	_1:40	NA	NA	NA	NA	NA	NA	NA	NA	4	NA
597	Exp34-1	_1:160	NA	NA	NA	1	NA	0	0	7	21	NA
598	Exp34-1	_1:640	0	0	1	11	NA	6	2	16	34	NA
599	Exp34-1	_1:2560	2	0	12	20	NA	22	27	24	NA	NA
600	Exp34-1	_1:10240	6	16	19	22	NA	24	20	28	NA	NA
601	Exp34-1	_1:40960	13	22	19	NA	NA	NA	NA	NA	NA	NA
602	Exp34-1	_1:163840	25	16	34	NA	NA	NA	NA	NA	NA	NA
603	Exp34-1	control	22	26	26	26	NA	22	26	29	28	NA
604	Exp34-2	_1:10	NA	NA	NA	NA	NA	NA	NA	NA	0	NA
605	Exp34-2	_1:40	NA	NA	NA	NA	NA	NA	NA	NA	6	NA
606	Exp34-2	_1:160	NA	NA	NA	2	NA	0	0	5	10	NA
607	Exp34-2	_1:640	0	0	2	4	NA	7	8	24	20	NA
608	Exp34-2	_1:2560	0	1	9	15	NA	16	22	20	NA	NA
609	Exp34-2	_1:10240	13	9	25	17	NA	14	25	29	NA	NA
610	Exp34-2	_1:40960	12	19	35	NA	NA	NA	NA	NA	NA	NA
611	Exp34-2	_1:163840	20	19	35	NA	NA	NA	NA	NA	NA	NA
612	Exp34-2	control	20	31	35	21	NA	20	26	35	26	NA
613	Exp35-1	_1:10	NA	NA	NA	NA	NA	NA	NA	NA	0	NA
614	Exp35-1	_1:40	NA	NA	NA	NA	NA	NA	NA	NA	5	NA
615	Exp35-1	_1:160	NA	NA	NA	0	NA	1	1	2	16	NA
616	Exp35-1	_1:640	0	0	2	9	NA	9	10	18	22	NA
617	Exp35-1	_1:2560	1	1	3	18	NA	27	26	26	NA	NA
618	Exp35-1	_1:10240	10	11	16	21	NA	23	28	24	NA	NA
619	Exp35-1	_1:40960	19	20	24	NA	NA	NA	NA	NA	NA	NA
620	Exp35-1	_1:163840	22	28	24	NA	NA	NA	NA	NA	NA	NA
621	Exp35-1	control	21	31	26	19	NA	33	33	26	20	NA
622	Exp35-2	_1:10	NA	NA	NA	NA	NA	NA	NA	NA	1	NA
623	Exp35-2	_1:40	NA	NA	NA	NA	NA	NA	NA	NA	4	NA
624	Exp35-2	_1:160	NA	NA	NA	1	NA	0	2	2	15	NA
625	Exp35-2	_1:640	0	1	1	12	NA	8	10	9	20	NA
626	Exp35-2	_1:2560	3	0	3	17	NA	22	21	24	NA	NA
627	Exp35-2	_1:10240	16	16	16	21	NA	33	26	27	NA	NA
628	Exp35-2	_1:40960	25	26	20	NA	NA	NA	NA	NA	NA	NA
629	Exp35-2	_1:163840	20	24	24	NA	NA	NA	NA	NA	NA	NA
630	Exp35-2	control	30	34	27	24	NA	37	39	27	27	NA
631	Exp36-1	_1:10	NA	NA	NA	NA	NA	NA	NA	NA	2	NA
632	Exp36-1	_1:40	NA	NA	NA	NA	NA	NA	NA	NA	2	NA
633	Exp36-1	_1:160	NA	NA	NA	1	NA	0	0	3	8	NA
634	Exp36-1	_1:640	0	0	2	6	NA	6	9	10	25	NA
635	Exp36-1	_1:2560	1	0	5	20	NA	17	26	25	NA	NA
636	Exp36-1	_1:10240	11	15	18	15	NA	27	26	28	NA	NA
637	Exp36-1	_1:40960	28	27	24	NA	NA	NA	NA	NA	NA	NA
638	Exp36-1	_1:163840	19	28	20	NA	NA	NA	NA	NA	NA	NA
639	Exp36-1	control	26	29	32	21	NA	26	30	29	19	NA
640	Exp36-2	_1:10	NA	NA	NA	NA	NA	NA	NA	NA	0	NA
641	Exp36-2	_1:40	NA	NA	NA	NA	NA	NA	NA	NA	3	NA
642	Exp36-2	_1:160	NA	NA	NA	1	NA	0	2	6	12	NA
643	Exp36-2	_1:640	0	0	0	4	NA	8	11	17	11	NA
644	Exp36-2	_1:2560	3	0	5	13	NA	26	17	21	NA	NA
645	Exp36-2	_1:10240	13	8	14	25	NA	25	32	34	NA	NA
646	Exp36-2	_1:40960	22	25	36	NA	NA	NA	NA	NA	NA	NA
647	Exp36-2	_1:163840	18	35	33	NA	NA	NA	NA	NA	NA	NA
648	Exp36-2	control	27	40	30	24	NA	27	34	29	22	NA
649	Exp37-1	_1:10	NA	NA	NA	NA	NA	NA	NA	NA	0	NA
650	Exp37-1	_1:40	NA	NA	NA	NA	NA	NA	NA	NA	3	NA
651	Exp37-1	_1:160	NA	NA	NA	10	NA	0	0	1	17	NA
652	Exp37-1	_1:640	1	1	0	15	NA	11	7	13	22	NA
653	Exp37-1	_1:2560	11	10	9	27	NA	20	22	21	NA	NA
654	Exp37-1	_1:10240	17	14	19	24	NA	26	31	14	NA	NA
655	Exp37-1	_1:40960	19	22	14	NA	NA	NA	NA	NA	NA	NA
656	Exp37-1	_1:163840	33	21	16	NA	NA	NA	NA	NA	NA	NA
657	Exp37-1	control	31	35	25	28	NA	25	28	26	28	NA
658	Exp37-2	_1:10	NA	NA	NA	NA	NA	NA	NA	NA	0	NA
659	Exp37-2	_1:40	NA	NA	NA	NA	NA	NA	NA	NA	1	NA
660	Exp37-2	_1:160	NA	NA	NA	11	NA	0	0	4	23	NA
661	Exp37-2	_1:640	0	0	2	13	NA	7	4	6	24	NA
662	Exp37-2	_1:2560	7	7	9	20	NA	19	21	11	NA	NA
663	Exp37-2	_1:10240	21	12	15	30	NA	26	18	16	NA	NA
664	Exp37-2	_1:40960	23	21	18	NA	NA	NA	NA	NA	NA	NA
665	Exp37-2	_1:163840	27	31	14	NA	NA	NA	NA	NA	NA	NA
666	Exp37-2	control	34	26	28	32	NA	30	28	19	32	NA
667	Exp38-1	_1:10	NA	NA	NA	NA	NA	NA	NA	NA	0	NA
668	Exp38-1	_1:40	NA	NA	NA	NA	NA	NA	NA	NA	4	NA
669	Exp38-1	_1:160	NA	NA	NA	2	NA	0	0	3	14	NA
670	Exp38-1	_1:640	0	0	4	12	NA	6	9	10	28	NA
671	Exp38-1	_1:2560	14	10	9	19	NA	20	23	24	NA	NA
672	Exp38-1	_1:10240	18	19	22	13	NA	13	25	25	NA	NA
673	Exp38-1	_1:40960	28	21	24	NA	NA	NA	NA	NA	NA	NA
674	Exp38-1	_1:163840	28	16	23	NA	NA	NA	NA	NA	NA	NA
675	Exp38-1	control	32	33	34	31	NA	26	24	34	24	NA
676	Exp38-2	_1:10	NA	NA	NA	NA	NA	NA	NA	NA	0	NA
677	Exp38-2	_1:40	NA	NA	NA	NA	NA	NA	NA	NA	7	NA
678	Exp38-2	_1:160	NA	NA	NA	9	NA	0	0	2	11	NA
679	Exp38-2	_1:640	0	0	7	11	NA	10	7	14	20	NA
680	Exp38-2	_1:2560	5	13	12	22	NA	22	19	18	NA	NA
681	Exp38-2	_1:10240	20	21	20	22	NA	17	21	19	NA	NA
682	Exp38-2	_1:40960	24	20	16	NA	NA	NA	NA	NA	NA	NA
683	Exp38-2	_1:163840	31	27	13	NA	NA	NA	NA	NA	NA	NA
684	Exp38-2	control	33	29	30	21	NA	37	28	30	27	NA
685	Exp39-1	_1:10	NA	NA	NA	NA	NA	NA	NA	NA	0	NA
686	Exp39-1	_1:40	NA	NA	NA	NA	NA	NA	NA	NA	1	NA
687	Exp39-1	_1:160	NA	NA	NA	3	NA	0	2	3	10	NA
688	Exp39-1	_1:640	1	0	1	11	NA	4	7	12	26	NA
689	Exp39-1	_1:2560	10	1	17	16	NA	13	21	16	NA	NA
690	Exp39-1	_1:10240	16	12	20	18	NA	31	27	24	NA	NA
691	Exp39-1	_1:40960	18	22	14	NA	NA	NA	NA	NA	NA	NA
692	Exp39-1	_1:163840	27	21	21	NA	NA	NA	NA	NA	NA	NA
693	Exp39-1	control	37	26	22	20	NA	34	29	22	19	NA
694	Exp39-2	_1:10	NA	NA	NA	NA	NA	NA	NA	NA	0	NA
695	Exp39-2	_1:40	NA	NA	NA	NA	NA	NA	NA	NA	1	NA
696	Exp39-2	_1:160	NA	NA	NA	1	NA	0	1	1	11	NA
697	Exp39-2	_1:640	1	1	1	11	NA	5	4	9	12	NA
698	Exp39-2	_1:2560	9	2	13	6	NA	22	22	22	NA	NA
699	Exp39-2	_1:10240	22	9	20	31	NA	30	26	22	NA	NA
700	Exp39-2	_1:40960	26	22	27	NA	NA	NA	NA	NA	NA	NA
701	Exp39-2	_1:163840	39	20	14	NA	NA	NA	NA	NA	NA	NA
702	Exp39-2	control	32	26	35	32	NA	38	28	35	26	NA
703	Exp40-1	_1:10	NA	NA	NA	NA	NA	NA	NA	NA	0	NA
704	Exp40-1	_1:40	NA	NA	NA	NA	NA	NA	NA	NA	3	NA
705	Exp40-1	_1:160	NA	NA	NA	0	NA	1	0	3	12	NA
706	Exp40-1	_1:640	1	0	0	2	NA	15	12	17	25	NA
707	Exp40-1	_1:2560	0	0	8	9	NA	27	17	27	NA	NA
708	Exp40-1	_1:10240	15	12	9	22	NA	38	29	34	NA	NA
709	Exp40-1	_1:40960	29	17	30	NA	NA	NA	NA	NA	NA	NA
710	Exp40-1	_1:163840	30	22	27	NA	NA	NA	NA	NA	NA	NA
711	Exp40-1	control	33	33	33	20	NA	36	33	28	21	NA
712	Exp40-2	_1:10	NA	NA	NA	NA	NA	NA	NA	NA	0	NA
713	Exp40-2	_1:40	NA	NA	NA	NA	NA	NA	NA	NA	4	NA
714	Exp40-2	_1:160	NA	NA	NA	0	NA	0	0	4	14	NA
715	Exp40-2	_1:640	0	0	1	5	NA	11	7	16	21	NA
716	Exp40-2	_1:2560	2	0	2	13	NA	21	22	22	NA	NA
717	Exp40-2	_1:10240	13	13	14	13	NA	30	22	23	NA	NA
718	Exp40-2	_1:40960	28	18	26	NA	NA	NA	NA	NA	NA	NA
719	Exp40-2	_1:163840	33	22	28	NA	NA	NA	NA	NA	NA	NA
720	Exp40-2	control	36	25	35	22	NA	36	25	36	25	NA
721	Exp41-1	_1:10	NA	NA	NA	NA	NA	NA	NA	NA	2	NA
722	Exp41-1	_1:40	NA	NA	NA	NA	NA	NA	NA	NA	6	NA
723	Exp41-1	_1:160	NA	NA	NA	NA	NA	0	0	0	14	NA
724	Exp41-1	_1:640	0	0	1	NA	NA	9	7	13	27	NA
725	Exp41-1	_1:2560	5	0	6	NA	NA	18	16	27	NA	NA
726	Exp41-1	_1:10240	14	18	19	NA	NA	18	24	29	NA	NA
727	Exp41-1	_1:40960	NA	19	31	NA	NA	NA	NA	NA	NA	NA
728	Exp41-1	_1:163840	22	28	23	NA	NA	NA	NA	NA	NA	NA
729	Exp41-1	control	31	25	29	NA	NA	37	28	31	30	NA
730	Exp41-2	_1:10	NA	NA	NA	NA	NA	NA	NA	NA	1	NA
731	Exp41-2	_1:40	NA	NA	NA	NA	NA	NA	NA	NA	4	NA
732	Exp41-2	_1:160	NA	NA	NA	NA	NA	0	0	0	7	NA
733	Exp41-2	_1:640	0	0	0	NA	NA	5	3	3	30	NA
734	Exp41-2	_1:2560	0	2	6	NA	NA	18	23	27	NA	NA
735	Exp41-2	_1:10240	11	10	24	NA	NA	33	26	25	NA	NA
736	Exp41-2	_1:40960	24	31	33	NA	NA	NA	NA	NA	NA	NA
737	Exp41-2	_1:163840	21	26	29	NA	NA	NA	NA	NA	NA	NA
738	Exp41-2	control	30	32	35	NA	NA	25	36	26	27	NA
739	Exp42-1	_1:10	NA	NA	NA	NA	NA	NA	NA	NA	1	NA
740	Exp42-1	_1:40	NA	NA	NA	NA	NA	NA	NA	NA	19	NA
741	Exp42-1	_1:160	NA	NA	NA	5	NA	0	0	4	32	NA
742	Exp42-1	_1:640	0	0	0	24	NA	10	2	14	29	NA
743	Exp42-1	_1:2560	1	1	3	22	NA	27	18	15	NA	NA
744	Exp42-1	_1:10240	21	10	20	24	NA	43	24	20	NA	NA
745	Exp42-1	_1:40960	34	25	21	NA	NA	NA	NA	NA	NA	NA
746	Exp42-1	_1:163840	37	24	19	NA	NA	NA	NA	NA	NA	NA
747	Exp42-1	control	34	27	21	32	NA	31	29	28	33	NA
748	Exp42-2	_1:10	NA	NA	NA	NA	NA	NA	NA	NA	1	NA
749	Exp42-2	_1:40	NA	NA	NA	NA	NA	NA	NA	NA	12	NA
750	Exp42-2	_1:160	NA	NA	NA	5	NA	1	0	2	29	NA
751	Exp42-2	_1:640	0	0	0	27	NA	9	4	8	33	NA
752	Exp42-2	_1:2560	1	0	4	29	NA	24	2	9	NA	NA
753	Exp42-2	_1:10240	12	18	16	20	NA	38	26	28	NA	NA
754	Exp42-2	_1:40960	25	21	17	NA	NA	NA	NA	NA	NA	NA
755	Exp42-2	_1:163840	37	25	17	NA	NA	NA	NA	NA	NA	NA
756	Exp42-2	control	35	25	24	29	NA	42	26	21	33	NA
757	Exp43-1	_1:10	NA	NA	NA	NA	NA	NA	NA	NA	1	NA
758	Exp43-1	_1:40	NA	NA	NA	NA	NA	NA	NA	NA	12	NA
759	Exp43-1	_1:160	NA	NA	NA	4	NA	1	0	4	23	NA
760	Exp43-1	_1:640	0	0	1	21	NA	6	4	11	30	NA
761	Exp43-1	_1:2560	1	0	5	30	NA	17	15	19	NA	NA
762	Exp43-1	_1:10240	19	7	10	26	NA	31	23	29	NA	NA
763	Exp43-1	_1:40960	26	23	22	NA	NA	NA	NA	NA	NA	NA
764	Exp43-1	_1:163840	28	30	19	NA	NA	NA	NA	NA	NA	NA
765	Exp43-1	control	30	23	28	33	NA	32	23	28	33	NA
766	Exp43-2	_1:10	NA	NA	NA	NA	NA	NA	NA	NA	1	NA
767	Exp43-2	_1:40	NA	NA	NA	NA	NA	NA	NA	NA	19	NA
768	Exp43-2	_1:160	NA	NA	NA	7	NA	0	1	2	27	NA
769	Exp43-2	_1:640	0	0	0	27	NA	8	7	13	35	NA
770	Exp43-2	_1:2560	0	0	2	35	NA	18	17	27	NA	NA
771	Exp43-2	_1:10240	13	7	11	34	NA	32	29	35	NA	NA
772	Exp43-2	_1:40960	36	23	24	NA	NA	NA	NA	NA	NA	NA
773	Exp43-2	_1:163840	24	31	31	NA	NA	NA	NA	NA	NA	NA
774	Exp43-2	control	25	29	33	37	NA	37	29	33	37	NA
775	Exp44-1	_1:10	NA	NA	NA	NA	NA	NA	NA	NA	2	NA
776	Exp44-1	_1:40	NA	NA	NA	NA	NA	NA	NA	NA	17	NA
777	Exp44-1	_1:160	NA	NA	NA	8	NA	0	0	2	46	NA
778	Exp44-1	_1:640	0	0	1	28	NA	2	6	8	36	NA
779	Exp44-1	_1:2560	1	1	8	31	NA	20	20	18	NA	NA
780	Exp44-1	_1:10240	13	13	15	22	NA	28	24	32	NA	NA
781	Exp44-1	_1:40960	21	17	29	NA	NA	NA	NA	NA	NA	NA
782	Exp44-1	_1:163840	31	22	24	NA	NA	NA	NA	NA	NA	NA
783	Exp44-1	control	30	21	30	34	NA	23	24	30	34	NA
784	Exp44-2	_1:10	NA	NA	NA	NA	NA	NA	NA	NA	1	NA
785	Exp44-2	_1:40	NA	NA	NA	NA	NA	NA	NA	NA	17	NA
786	Exp44-2	_1:160	NA	NA	NA	6	NA	0	0	1	41	NA
787	Exp44-2	_1:640	1	0	0	25	NA	14	4	16	32	NA
788	Exp44-2	_1:2560	1	2	3	36	NA	14	17	27	NA	NA
789	Exp44-2	_1:10240	8	9	14	22	NA	17	31	30	NA	NA
790	Exp44-2	_1:40960	20	22	24	NA	NA	NA	NA	NA	NA	NA
791	Exp44-2	_1:163840	29	25	27	NA	NA	NA	NA	NA	NA	NA
792	Exp44-2	control	32	32	29	36	NA	23	26	29	36	NA
793	Exp45-1	_1:10	NA	NA	NA	NA	NA	NA	NA	NA	0	NA
794	Exp45-1	_1:40	NA	NA	NA	NA	NA	NA	NA	NA	18	NA
795	Exp45-1	_1:160	NA	NA	NA	4	NA	0	0	0	36	NA
796	Exp45-1	_1:640	0	0	3	21	NA	2	1	9	23	NA
797	Exp45-1	_1:2560	0	0	4	33	NA	12	13	27	NA	NA
798	Exp45-1	_1:10240	10	12	11	28	NA	19	19	18	NA	NA
799	Exp45-1	_1:40960	15	21	19	NA	NA	NA	NA	NA	NA	NA
800	Exp45-1	_1:163840	28	24	23	NA	NA	NA	NA	NA	NA	NA
801	Exp45-1	control	18	25	24	35	NA	23	26	29	35	NA
802	Exp45-2	_1:10	NA	NA	NA	NA	NA	NA	NA	NA	1	NA
803	Exp45-2	_1:40	NA	NA	NA	NA	NA	NA	NA	NA	21	NA
804	Exp45-2	_1:160	NA	NA	NA	3	NA	0	0	0	31	NA
805	Exp45-2	_1:640	0	0	0	22	NA	5	10	9	21	NA
806	Exp45-2	_1:2560	0	0	4	30	NA	12	17	28	NA	NA
807	Exp45-2	_1:10240	6	7	14	28	NA	22	21	21	NA	NA
808	Exp45-2	_1:40960	15	20	18	NA	NA	NA	NA	NA	NA	NA
809	Exp45-2	_1:163840	14	26	23	NA	NA	NA	NA	NA	NA	NA
810	Exp45-2	control	23	28	22	28	NA	18	24	22	28	NA
811	Exp46-1	_1:10	NA	NA	NA	NA	NA	NA	NA	NA	3	NA
812	Exp46-1	_1:40	NA	NA	NA	NA	NA	NA	NA	NA	18	NA
813	Exp46-1	_1:160	NA	NA	NA	7	NA	0	0	2	31	NA
814	Exp46-1	_1:640	0	0	0	26	NA	5	2	10	47	NA
815	Exp46-1	_1:2560	0	0	2	35	NA	28	16	19	NA	NA
816	Exp46-1	_1:10240	8	8	18	31	NA	23	25	25	NA	NA
817	Exp46-1	_1:40960	16	18	18	NA	NA	NA	NA	NA	NA	NA
818	Exp46-1	_1:163840	31	24	20	NA	NA	NA	NA	NA	NA	NA
819	Exp46-1	control	30	26	23	42	NA	30	24	29	42	NA
820	Exp46-2	_1:10	NA	NA	NA	NA	NA	NA	NA	NA	0	NA
821	Exp46-2	_1:40	NA	NA	NA	NA	NA	NA	NA	NA	16	NA
822	Exp46-2	_1:160	NA	NA	NA	6	NA	0	0	1	31	NA
823	Exp46-2	_1:640	0	0	0	28	NA	3	1	8	41	NA
824	Exp46-2	_1:2560	0	0	1	39	NA	16	17	16	NA	NA
825	Exp46-2	_1:10240	9	6	10	30	NA	25	27	15	NA	NA
826	Exp46-2	_1:40960	19	26	15	NA	NA	NA	NA	NA	NA	NA
827	Exp46-2	_1:163840	24	25	16	NA	NA	NA	NA	NA	NA	NA
828	Exp46-2	control	26	24	17	34	NA	26	29	22	34	NA
829	Exp47-1	_1:10	NA	NA	NA	NA	NA	NA	2	NA	2	NA
830	Exp47-1	_1:40	NA	NA	NA	NA	NA	NA	18	NA	18	NA
831	Exp47-1	_1:160	NA	5	NA	5	NA	2	42	2	42	NA
832	Exp47-1	_1:640	0	24	0	24	NA	12	36	12	36	NA
833	Exp47-1	_1:2560	5	39	5	39	NA	21	NA	21	NA	NA
834	Exp47-1	_1:10240	13	27	13	27	NA	25	NA	25	NA	NA
835	Exp47-1	_1:40960	19	NA	19	NA	NA	NA	NA	NA	NA	NA
836	Exp47-1	_1:163840	25	NA	25	NA	NA	NA	NA	NA	NA	NA
837	Exp47-1	control	25	41	25	41	NA	28	41	28	41	NA
838	Exp47-2	_1:10	NA	NA	NA	NA	NA	NA	2	NA	2	NA
839	Exp47-2	_1:40	NA	NA	NA	NA	NA	NA	22	NA	22	NA
840	Exp47-2	_1:160	NA	7	NA	7	NA	0	29	0	29	NA
841	Exp47-2	_1:640	0	29	0	29	NA	16	37	16	37	NA
842	Exp47-2	_1:2560	1	32	1	32	NA	22	NA	22	NA	NA
843	Exp47-2	_1:10240	9	32	9	32	NA	23	NA	23	NA	NA
844	Exp47-2	_1:40960	20	NA	20	NA	NA	NA	NA	NA	NA	NA
845	Exp47-2	_1:163840	15	NA	15	NA	NA	NA	NA	NA	NA	NA
846	Exp47-2	control	25	39	25	39	NA	25	39	25	39	NA
847	Exp48-1	_1:10	NA	NA	NA	NA	NA	NA	NA	NA	NA	NA
848	Exp48-1	_1:40	NA	NA	NA	NA	NA	NA	NA	NA	NA	NA
849	Exp48-1	_1:160	NA	NA	NA	NA	NA	3	1	1	NA	NA
850	Exp48-1	_1:640	0	0	0	NA	NA	7	4	15	NA	NA
851	Exp48-1	_1:2560	2	0	4	NA	NA	18	21	20	NA	NA
852	Exp48-1	_1:10240	25	16	19	NA	NA	26	26	36	NA	NA
853	Exp48-1	_1:40960	22	23	19	NA	NA	NA	NA	NA	NA	NA
854	Exp48-1	_1:163840	28	35	23	NA	NA	NA	NA	NA	NA	NA
855	Exp48-1	control	36	31	37	NA	NA	39	31	27	NA	NA
856	Exp48-2	_1:10	NA	NA	NA	NA	NA	NA	NA	NA	NA	NA
857	Exp48-2	_1:40	NA	NA	NA	NA	NA	NA	NA	NA	NA	NA
858	Exp48-2	_1:160	NA	NA	NA	NA	NA	1	0	4	NA	NA
859	Exp48-2	_1:640	0	0	1	NA	NA	9	5	22	NA	NA
860	Exp48-2	_1:2560	1	0	2	NA	NA	28	29	30	NA	NA
861	Exp48-2	_1:10240	22	16	20	NA	NA	23	29	24	NA	NA
862	Exp48-2	_1:40960	30	32	17	NA	NA	NA	NA	NA	NA	NA
863	Exp48-2	_1:163840	26	28	24	NA	NA	NA	NA	NA	NA	NA
864	Exp48-2	control	34	33	28	NA	NA	33	28	37	NA	NA
865	Exp49-1	_1:10	NA	NA	NA	NA	NA	NA	NA	NA	2	NA
866	Exp49-1	_1:40	NA	NA	NA	NA	NA	NA	NA	NA	24	NA
867	Exp49-1	_1:160	NA	NA	NA	5	NA	1	2	0	45	NA
868	Exp49-1	_1:640	0	1	0	30	NA	4	4	3	29	NA
869	Exp49-1	_1:2560	1	1	3	35	NA	16	20	21	NA	NA
870	Exp49-1	_1:10240	12	13	19	26	NA	33	29	24	NA	NA
871	Exp49-1	_1:40960	24	26	19	NA	NA	NA	NA	NA	NA	NA
872	Exp49-1	_1:163840	16	24	23	NA	NA	NA	NA	NA	NA	NA
873	Exp49-1	control	35	29	23	37	NA	29	35	23	37	NA
874	Exp49-2	_1:10	NA	NA	NA	NA	NA	NA	NA	NA	2	NA
875	Exp49-2	_1:40	NA	NA	NA	NA	NA	NA	NA	NA	27	NA
876	Exp49-2	_1:160	NA	NA	NA	5	NA	0	1	1	49	NA
877	Exp49-2	_1:640	3	0	0	27	NA	3	6	11	28	NA
878	Exp49-2	_1:2560	2	0	2	35	NA	20	21	18	NA	NA
879	Exp49-2	_1:10240	14	8	17	31	NA	26	32	19	NA	NA
880	Exp49-2	_1:40960	24	24	17	NA	NA	NA	NA	NA	NA	NA
881	Exp49-2	_1:163840	25	27	21	NA	NA	NA	NA	NA	NA	NA
882	Exp49-2	control	28	27	21	34	NA	33	33	21	34	NA
883	Exp50-1	_1:10	NA	NA	NA	NA	NA	NA	NA	NA	2	NA
884	Exp50-1	_1:40	NA	NA	NA	NA	NA	NA	NA	NA	9	NA
885	Exp50-1	_1:160	NA	NA	NA	NA	NA	0	0	3	22	NA
886	Exp50-1	_1:640	0	0	1	2	NA	4	2	12	28	NA
887	Exp50-1	_1:2560	0	0	0	18	NA	21	23	17	NA	NA
888	Exp50-1	_1:10240	11	4	7	18	NA	9	27	19	NA	NA
889	Exp50-1	_1:40960	15	22	14	26	NA	NA	NA	NA	NA	NA
890	Exp50-1	_1:163840	11	18	9	NA	NA	NA	NA	NA	NA	NA
891	Exp50-1	control	25	30	20	23	NA	33	26	20	31	NA
892	Exp50-2	_1:10	NA	NA	NA	NA	NA	NA	NA	NA	2	NA
893	Exp50-2	_1:40	NA	NA	NA	NA	NA	NA	NA	NA	9	NA
894	Exp50-2	_1:160	NA	NA	NA	NA	NA	0	0	4	25	NA
895	Exp50-2	_1:640	0	0	0	3	NA	6	3	7	28	NA
896	Exp50-2	_1:2560	0	2	2	18	NA	17	23	10	NA	NA
897	Exp50-2	_1:10240	8	8	13	24	NA	17	18	21	NA	NA
898	Exp50-2	_1:40960	17	23	10	20	NA	NA	NA	NA	NA	NA
899	Exp50-2	_1:163840	21	26	9	NA	NA	NA	NA	NA	NA	NA
900	Exp50-2	control	25	31	22	22	NA	22	29	22	22	NA
901	Exp51-1	_1:10	NA	NA	NA	NA	NA	NA	NA	NA	1	NA
902	Exp51-1	_1:40	NA	NA	NA	NA	NA	NA	NA	NA	13	NA
903	Exp51-1	_1:160	NA	NA	NA	6	NA	0	2	1	30	NA
904	Exp51-1	_1:640	0	0	0	21	NA	4	2	4	30	NA
905	Exp51-1	_1:2560	0	0	1	21	NA	15	10	21	NA	NA
906	Exp51-1	_1:10240	7	6	9	27	NA	13	17	21	NA	NA
907	Exp51-1	_1:40960	19	19	17	NA	NA	NA	NA	NA	NA	NA
908	Exp51-1	_1:163840	24	10	11	NA	NA	NA	NA	NA	NA	NA
909	Exp51-1	control	27	28	29	30	NA	24	28	29	33	NA
910	Exp51-2	_1:10	NA	NA	NA	NA	NA	NA	NA	NA	1	NA
911	Exp51-2	_1:40	NA	NA	NA	NA	NA	NA	NA	NA	18	NA
912	Exp51-2	_1:160	NA	NA	NA	4	NA	0	4	0	25	NA
913	Exp51-2	_1:640	0	0	0	15	NA	1	5	11	32	NA
914	Exp51-2	_1:2560	0	0	0	29	NA	16	14	23	NA	NA
915	Exp51-2	_1:10240	7	3	10	25	NA	20	16	20	NA	NA
916	Exp51-2	_1:40960	23	21	28	NA	NA	NA	NA	NA	NA	NA
917	Exp51-2	_1:163840	15	16	19	NA	NA	NA	NA	NA	NA	NA
918	Exp51-2	control	22	30	22	20	NA	19	24	22	31	NA
919	Exp52-1	_1:10	NA	NA	NA	NA	NA	NA	NA	NA	4	NA
920	Exp52-1	_1:40	NA	NA	NA	NA	NA	NA	NA	NA	11	NA
921	Exp52-1	_1:160	NA	NA	NA	1	NA	0	0	0	18	NA
922	Exp52-1	_1:640	0	0	1	15	NA	3	10	6	24	NA
923	Exp52-1	_1:2560	2	1	4	22	NA	14	18	18	NA	NA
924	Exp52-1	_1:10240	10	14	18	18	NA	22	27	21	NA	NA
925	Exp52-1	_1:40960	24	29	25	NA	NA	NA	NA	NA	NA	NA
926	Exp52-1	_1:163840	11	30	18	NA	NA	NA	NA	NA	NA	NA
927	Exp52-1	control	24	34	25	26	NA	21	30	21	26	NA
928	Exp52-2	_1:10	NA	NA	NA	NA	NA	NA	NA	NA	1	NA
929	Exp52-2	_1:40	NA	NA	NA	NA	NA	NA	NA	NA	16	NA
930	Exp52-2	_1:160	NA	NA	NA	2	NA	2	1	2	23	NA
931	Exp52-2	_1:640	0	0	1	13	NA	5	6	14	20	NA
932	Exp52-2	_1:2560	0	0	5	24	NA	17	19	23	NA	NA
933	Exp52-2	_1:10240	16	14	7	16	NA	22	24	26	NA	NA
934	Exp52-2	_1:40960	17	29	26	NA	NA	NA	NA	NA	NA	NA
935	Exp52-2	_1:163840	19	34	29	NA	NA	NA	NA	NA	NA	NA
936	Exp52-2	control	23	31	29	26	NA	23	27	30	26	NA
937	Exp53-1	_1:10	NA	NA	NA	NA	NA	NA	NA	NA	4	NA
938	Exp53-1	_1:40	NA	NA	NA	NA	NA	NA	NA	NA	11	NA
939	Exp53-1	_1:160	NA	NA	NA	1	NA	0	0	0	18	NA
940	Exp53-1	_1:640	0	0	1	15	NA	3	10	6	24	NA
941	Exp53-1	_1:2560	2	1	4	22	NA	14	18	18	NA	NA
942	Exp53-1	_1:10240	10	14	18	18	NA	22	27	21	NA	NA
943	Exp53-1	_1:40960	24	29	25	NA	NA	NA	NA	NA	NA	NA
944	Exp53-1	_1:163840	11	30	18	NA	NA	NA	NA	NA	NA	NA
945	Exp53-1	control	24	34	25	26	NA	21	30	21	26	NA
946	Exp53-2	_1:10	NA	NA	NA	NA	NA	NA	NA	NA	1	NA
947	Exp53-2	_1:40	NA	NA	NA	NA	NA	NA	NA	NA	16	NA
948	Exp53-2	_1:160	NA	NA	NA	2	NA	2	1	2	23	NA
949	Exp53-2	_1:640	0	0	1	13	NA	5	6	14	20	NA
950	Exp53-2	_1:2560	0	0	5	24	NA	17	19	23	NA	NA
951	Exp53-2	_1:10240	16	14	7	16	NA	22	24	26	NA	NA
952	Exp53-2	_1:40960	17	29	26	NA	NA	NA	NA	NA	NA	NA
953	Exp53-2	_1:163840	19	34	29	NA	NA	NA	NA	NA	NA	NA
954	Exp53-2	control	23	31	29	26	NA	23	27	30	26	NA
955	Exp54-1	_1:10	NA	NA	NA	NA	NA	NA	NA	NA	3	NA
956	Exp54-1	_1:40	NA	NA	NA	NA	NA	NA	NA	NA	8	NA
957	Exp54-1	_1:160	NA	NA	NA	1	NA	3	0	4	22	NA
958	Exp54-1	_1:640	0	0	0	14	NA	5	2	6	25	NA
959	Exp54-1	_1:2560	0	0	3	21	NA	26	12	23	NA	NA
960	Exp54-1	_1:10240	12	8	14	21	NA	28	13	25	NA	NA
961	Exp54-1	_1:40960	23	15	16	NA	NA	NA	NA	NA	NA	NA
962	Exp54-1	_1:163840	24	18	25	NA	NA	NA	NA	NA	NA	NA
963	Exp54-1	control	25	20	25	18	NA	34	23	21	30	NA
964	Exp54-2	_1:10	NA	NA	NA	NA	NA	NA	NA	NA	0	NA
965	Exp54-2	_1:40	NA	NA	NA	NA	NA	NA	NA	NA	10	NA
966	Exp54-2	_1:160	NA	NA	NA	0	NA	1	0	1	25	NA
967	Exp54-2	_1:640	0	0	0	20	NA	5	4	5	23	NA
968	Exp54-2	_1:2560	1	0	1	22	NA	22	18	19	NA	NA
969	Exp54-2	_1:10240	13	8	13	18	NA	28	22	21	NA	NA
970	Exp54-2	_1:40960	28	18	22	NA	NA	NA	NA	NA	NA	NA
971	Exp54-2	_1:163840	29	24	19	NA	NA	NA	NA	NA	NA	NA
972	Exp54-2	control	28	22	23	28	NA	28	26	23	28	NA
973	Exp55-1	_1:10	NA	NA	NA	NA	NA	NA	NA	NA	1	NA
974	Exp55-1	_1:40	NA	NA	NA	NA	NA	NA	NA	NA	10	NA
975	Exp55-1	_1:160	NA	NA	NA	3	NA	0	0	4	16	NA
976	Exp55-1	_1:640	0	1	1	19	NA	13	7	16	25	NA
977	Exp55-1	_1:2560	1	0	7	21	NA	30	26	16	NA	NA
978	Exp55-1	_1:10240	17	15	14	22	NA	26	32	24	NA	NA
979	Exp55-1	_1:40960	22	24	32	NA	NA	NA	NA	NA	NA	NA
980	Exp55-1	_1:163840	29	31	22	NA	NA	NA	NA	NA	NA	NA
981	Exp55-1	control	33	31	28	25	NA	36	34	30	25	NA
982	Exp55-2	_1:10	NA	NA	NA	NA	NA	NA	NA	NA	0	NA
983	Exp55-2	_1:40	NA	NA	NA	NA	NA	NA	NA	NA	9	NA
984	Exp55-2	_1:160	NA	NA	NA	5	NA	0	2	0	19	NA
985	Exp55-2	_1:640	0	0	0	18	NA	7	5	5	26	NA
986	Exp55-2	_1:2560	1	0	4	24	NA	22	25	23	NA	NA
987	Exp55-2	_1:10240	12	17	21	18	NA	28	30	30	NA	NA
988	Exp55-2	_1:40960	33	28	23	NA	NA	NA	NA	NA	NA	NA
989	Exp55-2	_1:163840	22	30	22	NA	NA	NA	NA	NA	NA	NA
990	Exp55-2	control	31	31	31	25	NA	35	36	28	25	NA
991	Exp56-1	_1:10	NA	NA	NA	NA	NA	NA	NA	NA	0	NA
992	Exp56-1	_1:40	NA	NA	NA	NA	NA	NA	NA	NA	2	NA
993	Exp56-1	_1:160	NA	NA	NA	1	NA	0	0	2	18	NA
994	Exp56-1	_1:640	1	0	2	6	NA	5	5	16	25	NA
995	Exp56-1	_1:2560	1	0	5	8	NA	24	20	35	NA	NA
996	Exp56-1	_1:10240	16	6	23	20	NA	37	30	30	NA	NA
997	Exp56-1	_1:40960	36	24	32	NA	NA	NA	NA	NA	NA	NA
998	Exp56-1	_1:163840	36	27	28	NA	NA	NA	NA	NA	NA	NA
999	Exp56-1	control	42	33	33	23	NA	42	30	33	37	NA
1000	Exp56-2	_1:10	NA	NA	NA	NA	NA	NA	NA	NA	0	NA
1001	Exp56-2	_1:40	NA	NA	NA	NA	NA	NA	NA	NA	8	NA
1002	Exp56-2	_1:160	NA	NA	NA	1	NA	0	0	2	11	NA
1003	Exp56-2	_1:640	0	0	1	12	NA	9	10	19	15	NA
1004	Exp56-2	_1:2560	2	0	9	9	NA	22	21	28	NA	NA
1005	Exp56-2	_1:10240	17	13	21	26	NA	41	33	34	NA	NA
1006	Exp56-2	_1:40960	31	24	38	NA	NA	NA	NA	NA	NA	NA
1007	Exp56-2	_1:163840	35	31	35	NA	NA	NA	NA	NA	NA	NA
1008	Exp56-2	control	36	28	47	26	NA	36	33	47	23	NA
1009	Exp57-1	_1:10	NA	NA	NA	NA	NA	NA	NA	NA	0	NA
1010	Exp57-1	_1:40	NA	NA	NA	NA	NA	NA	NA	NA	4	NA
1011	Exp57-1	_1:160	NA	NA	NA	1	NA	1	1	3	17	NA
1012	Exp57-1	_1:640	0	0	4	6	NA	12	16	20	27	NA
1013	Exp57-1	_1:2560	1	1	7	14	NA	26	23	29	NA	NA
1014	Exp57-1	_1:10240	12	8	15	24	NA	28	30	31	NA	NA
1015	Exp57-1	_1:40960	29	25	30	NA	NA	NA	NA	NA	NA	NA
1016	Exp57-1	_1:163840	31	26	25	NA	NA	NA	NA	NA	NA	NA
1017	Exp57-1	control	35	34	36	25	NA	35	34	35	31	NA
1018	Exp57-2	_1:10	NA	NA	NA	NA	NA	NA	NA	NA	1	NA
1019	Exp57-2	_1:40	NA	NA	NA	NA	NA	NA	NA	NA	9	NA
1020	Exp57-2	_1:160	NA	NA	NA	1	NA	0	0	4	18	NA
1021	Exp57-2	_1:640	0	0	2	9	NA	6	10	12	27	NA
1022	Exp57-2	_1:2560	2	1	10	18	NA	27	22	27	NA	NA
1023	Exp57-2	_1:10240	19	19	28	24	NA	34	28	26	NA	NA
1024	Exp57-2	_1:40960	28	29	23	NA	NA	NA	NA	NA	NA	NA
1025	Exp57-2	_1:163840	28	33	31	NA	NA	NA	NA	NA	NA	NA
1026	Exp57-2	control	32	32	33	25	NA	32	32	34	26	NA
1027	Exp58-1	_1:10	NA	NA	NA	NA	NA	NA	NA	NA	0	NA
1028	Exp58-1	_1:40	NA	NA	NA	NA	NA	NA	NA	NA	7	NA
1029	Exp58-1	_1:160	NA	NA	NA	0	NA	0	0	5	15	NA
1030	Exp58-1	_1:640	0	0	0	12	NA	6	4	18	23	NA
1031	Exp58-1	_1:2560	0	1	3	21	NA	21	21	27	NA	NA
1032	Exp58-1	_1:10240	12	12	13	21	NA	32	28	32	NA	NA
1033	Exp58-1	_1:40960	26	27	28	NA	NA	NA	NA	NA	NA	NA
1034	Exp58-1	_1:163840	21	32	29	NA	NA	NA	NA	NA	NA	NA
1035	Exp58-1	control	23	34	37	23	NA	30	38	39	28	NA
1036	Exp58-2	_1:10	NA	NA	NA	NA	NA	NA	NA	NA	0	NA
1037	Exp58-2	_1:40	NA	NA	NA	NA	NA	NA	NA	NA	8	NA
1038	Exp58-2	_1:160	NA	NA	NA	3	NA	0	1	4	19	NA
1039	Exp58-2	_1:640	0	1	2	10	NA	3	8	17	28	NA
1040	Exp58-2	_1:2560	1	0	5	23	NA	20	30	27	NA	NA
1041	Exp58-2	_1:10240	6	16	14	21	NA	30	30	30	NA	NA
1042	Exp58-2	_1:40960	26	18	30	NA	NA	NA	NA	NA	NA	NA
1043	Exp58-2	_1:163840	24	21	34	NA	NA	NA	NA	NA	NA	NA
1044	Exp58-2	control	32	37	36	22	NA	22	34	39	32	NA
1045	Exp59-1	_1:10	NA	NA	NA	NA	NA	NA	NA	NA	0	NA
1046	Exp59-1	_1:40	NA	NA	NA	NA	NA	NA	NA	NA	5	NA
1047	Exp59-1	_1:160	NA	NA	NA	3	NA	0	0	0	11	NA
1048	Exp59-1	_1:640	0	0	2	2	NA	5	9	12	15	NA
1049	Exp59-1	_1:2560	2	2	12	14	NA	24	23	26	NA	NA
1050	Exp59-1	_1:10240	21	18	18	18	NA	30	23	28	NA	NA
1051	Exp59-1	_1:40960	20	19	22	NA	NA	NA	NA	NA	NA	NA
1052	Exp59-1	_1:163840	34	29	29	NA	NA	NA	NA	NA	NA	NA
1053	Exp59-1	control	36	34	30	20	NA	28	31	32	24	NA
1054	Exp59-2	_1:10	NA	NA	NA	NA	NA	NA	NA	NA	0	NA
1055	Exp59-2	_1:40	NA	NA	NA	NA	NA	NA	NA	NA	1	NA
1056	Exp59-2	_1:160	NA	NA	NA	0	NA	0	0	4	15	NA
1057	Exp59-2	_1:640	1	0	2	6	NA	5	11	14	13	NA
1058	Exp59-2	_1:2560	1	0	7	11	NA	28	24	20	NA	NA
1059	Exp59-2	_1:10240	14	12	26	14	NA	29	29	27	NA	NA
1060	Exp59-2	_1:40960	18	20	30	NA	NA	NA	NA	NA	NA	NA
1061	Exp59-2	_1:163840	29	23	27	NA	NA	NA	NA	NA	NA	NA
1062	Exp59-2	control	30	28	38	20	NA	34	31	44	17	NA
1063	Exp60-1	_1:10	NA	NA	NA	NA	NA	NA	NA	NA	1	NA
1064	Exp60-1	_1:40	NA	NA	NA	NA	NA	NA	NA	NA	1	NA
1065	Exp60-1	_1:160	NA	NA	NA	0	NA	0	0	2	14	NA
1066	Exp60-1	_1:640	0	1	1	6	NA	9	4	14	25	NA
1067	Exp60-1	_1:2560	1	0	3	21	NA	21	13	16	NA	NA
1068	Exp60-1	_1:10240	12	17	14	23	NA	25	25	31	NA	NA
1069	Exp60-1	_1:40960	26	26	24	NA	NA	NA	NA	NA	NA	NA
1070	Exp60-1	_1:163840	25	32	21	NA	NA	NA	NA	NA	NA	NA
1071	Exp60-1	control	32	31	34	30	NA	31	31	34	27	NA
1072	Exp60-2	_1:10	NA	NA	NA	NA	NA	NA	NA	NA	0	NA
1073	Exp60-2	_1:40	NA	NA	NA	NA	NA	NA	NA	NA	9	NA
1074	Exp60-2	_1:160	NA	NA	NA	1	NA	0	2	0	25	NA
1075	Exp60-2	_1:640	3	0	1	12	NA	8	6	15	21	NA
1076	Exp60-2	_1:2560	0	1	5	20	NA	15	20	20	NA	NA
1077	Exp60-2	_1:10240	13	17	12	25	NA	26	25	24	NA	NA
1078	Exp60-2	_1:40960	15	22	21	NA	NA	NA	NA	NA	NA	NA
1079	Exp60-2	_1:163840	26	27	23	NA	NA	NA	NA	NA	NA	NA
1080	Exp60-2	control	34	30	30	23	NA	31	30	24	28	NA
1081	Exp61-1	_1:10	NA	NA	NA	NA	NA	NA	NA	NA	0	NA
1082	Exp61-1	_1:40	NA	NA	NA	NA	NA	NA	NA	NA	4	NA
1083	Exp61-1	_1:160	NA	NA	NA	1	NA	0	0	7	15	NA
1084	Exp61-1	_1:640	0	1	1	2	NA	4	4	17	23	NA
1085	Exp61-1	_1:2560	1	1	4	15	NA	15	18	24	NA	NA
1086	Exp61-1	_1:10240	10	11	22	17	NA	20	20	28	NA	NA
1087	Exp61-1	_1:40960	14	18	19	NA	NA	NA	NA	NA	NA	NA
1088	Exp61-1	_1:163840	13	21	25	NA	NA	NA	NA	NA	NA	NA
1089	Exp61-1	control	25	19	27	19	NA	25	22	31	27	NA
1090	Exp61-2	_1:10	NA	NA	NA	NA	NA	NA	NA	NA	1	NA
1091	Exp61-2	_1:40	NA	NA	NA	NA	NA	NA	NA	NA	2	NA
1092	Exp61-2	_1:160	NA	NA	NA	1	NA	0	0	2	11	NA
1093	Exp61-2	_1:640	1	0	2	5	NA	3	8	13	21	NA
1094	Exp61-2	_1:2560	1	1	7	14	NA	13	16	19	NA	NA
1095	Exp61-2	_1:10240	6	10	25	19	NA	21	20	30	NA	NA
1096	Exp61-2	_1:40960	19	16	21	NA	NA	NA	NA	NA	NA	NA
1097	Exp61-2	_1:163840	19	24	23	NA	NA	NA	NA	NA	NA	NA
1098	Exp61-2	control	23	24	25	23	NA	23	22	35	23	NA
1099	Exp62-1	_1:10	NA	NA	NA	NA	NA	NA	NA	NA	0	NA
1100	Exp62-1	_1:40	NA	NA	NA	NA	NA	NA	NA	NA	5	NA
1101	Exp62-1	_1:160	NA	NA	NA	0	NA	0	0	4	20	NA
1102	Exp62-1	_1:640	0	1	0	5	NA	16	11	10	22	NA
1103	Exp62-1	_1:2560	2	0	4	16	NA	26	24	27	NA	NA
1104	Exp62-1	_1:10240	18	14	17	23	NA	30	27	26	NA	NA
1105	Exp62-1	_1:40960	24	30	25	NA	NA	NA	NA	NA	NA	NA
1106	Exp62-1	_1:163840	27	34	22	NA	NA	NA	NA	NA	NA	NA
1107	Exp62-1	control	33	35	29	29	NA	31	32	37	28	NA
1108	Exp62-2	_1:10	NA	NA	NA	NA	NA	NA	NA	NA	0	NA
1109	Exp62-2	_1:40	NA	NA	NA	NA	NA	NA	NA	NA	2	NA
1110	Exp62-2	_1:160	NA	NA	NA	0	NA	0	0	3	15	NA
1111	Exp62-2	_1:640	0	0	2	5	NA	10	5	19	21	NA
1112	Exp62-2	_1:2560	1	0	4	12	NA	28	29	21	NA	NA
1113	Exp62-2	_1:10240	12	18	14	19	NA	28	32	29	NA	NA
1114	Exp62-2	_1:40960	28	25	24	NA	NA	NA	NA	NA	NA	NA
1115	Exp62-2	_1:163840	38	28	18	NA	NA	NA	NA	NA	NA	NA
1116	Exp62-2	control	38	35	29	19	NA	37	33	34	21	NA
1117	Exp63-1	_1:10	NA	NA	NA	NA	NA	NA	NA	NA	0	NA
1118	Exp63-1	_1:40	NA	NA	NA	NA	NA	NA	NA	NA	6	NA
1119	Exp63-1	_1:160	NA	NA	NA	0	NA	2	1	3	12	NA
1120	Exp63-1	_1:640	1	0	0	3	NA	8	10	9	15	NA
1121	Exp63-1	_1:2560	0	0	2	18	NA	19	24	24	NA	NA
1122	Exp63-1	_1:10240	9	9	17	19	NA	17	27	17	NA	NA
1123	Exp63-1	_1:40960	21	21	17	NA	NA	NA	NA	NA	NA	NA
1124	Exp63-1	_1:163840	17	24	27	NA	NA	NA	NA	NA	NA	NA
1125	Exp63-1	control	21	28	22	23	NA	23	30	30	23	NA
1126	Exp63-2	_1:10	NA	NA	NA	NA	NA	NA	NA	NA	0	NA
1127	Exp63-2	_1:40	NA	NA	NA	NA	NA	NA	NA	NA	0	NA
1128	Exp63-2	_1:160	NA	NA	NA	1	NA	0	0	4	17	NA
1129	Exp63-2	_1:640	0	0	1	4	NA	8	8	8	13	NA
1130	Exp63-2	_1:2560	0	2	4	12	NA	13	20	23	NA	NA
1131	Exp63-2	_1:10240	4	11	14	17	NA	24	26	29	NA	NA
1132	Exp63-2	_1:40960	15	17	24	NA	NA	NA	NA	NA	NA	NA
1133	Exp63-2	_1:163840	24	32	28	NA	NA	NA	NA	NA	NA	NA
1134	Exp63-2	control	25	28	34	26	NA	34	34	27	26	NA
1135	Exp64-1	_1:10	NA	NA	NA	NA	NA	NA	NA	NA	3	NA
1136	Exp64-1	_1:40	NA	NA	NA	NA	NA	NA	NA	NA	20	NA
1137	Exp64-1	_1:160	NA	NA	NA	10	NA	2	0	3	41	NA
1138	Exp64-1	_1:640	0	0	0	26	NA	10	3	6	34	NA
1139	Exp64-1	_1:2560	0	1	5	29	NA	25	16	22	NA	NA
1140	Exp64-1	_1:10240	19	8	22	29	NA	38	22	28	NA	NA
1141	Exp64-1	_1:40960	29	14	21	NA	NA	NA	NA	NA	NA	NA
1142	Exp64-1	_1:163840	30	21	32	NA	NA	NA	NA	NA	NA	NA
1143	Exp64-1	control	41	27	30	41	NA	41	22	36	41	NA
1144	Exp64-2	_1:10	NA	NA	NA	NA	NA	NA	NA	NA	0	NA
1145	Exp64-2	_1:40	NA	NA	NA	NA	NA	NA	NA	NA	17	NA
1146	Exp64-2	_1:160	NA	NA	NA	6	NA	0	0	2	36	NA
1147	Exp64-2	_1:640	0	0	0	25	NA	13	5	11	36	NA
1148	Exp64-2	_1:2560	3	1	3	27	NA	27	19	24	NA	NA
1149	Exp64-2	_1:10240	14	16	19	32	NA	35	21	28	NA	NA
1150	Exp64-2	_1:40960	36	17	21	NA	NA	NA	NA	NA	NA	NA
1151	Exp64-2	_1:163840	36	18	28	NA	NA	NA	NA	NA	NA	NA
1152	Exp64-2	control	39	22	31	33	NA	39	30	26	33	NA
1153	Exp65-1	_1:10	NA	NA	NA	NA	NA	NA	NA	NA	2	NA
1154	Exp65-1	_1:40	NA	NA	NA	NA	NA	NA	NA	NA	20	NA
1155	Exp65-1	_1:160	NA	NA	NA	3	NA	0	3	1	32	NA
1156	Exp65-1	_1:640	0	5	0	20	NA	1	11	16	27	NA
1157	Exp65-1	_1:2560	0	5	7	29	NA	16	20	24	NA	NA
1158	Exp65-1	_1:10240	5	18	16	22	NA	23	17	28	NA	NA
1159	Exp65-1	_1:40960	22	25	24	NA	NA	NA	NA	NA	NA	NA
1160	Exp65-1	_1:163840	23	23	27	NA	NA	NA	NA	NA	NA	NA
1161	Exp65-1	control	29	30	28	29	NA	26	30	33	29	NA
1162	Exp65-2	_1:10	NA	NA	NA	NA	NA	NA	NA	NA	7	NA
1163	Exp65-2	_1:40	NA	NA	NA	NA	NA	NA	NA	NA	18	NA
1164	Exp65-2	_1:160	NA	NA	NA	7	NA	0	6	1	30	NA
1165	Exp65-2	_1:640	0	2	2	23	NA	4	14	9	22	NA
1166	Exp65-2	_1:2560	1	4	4	32	NA	16	19	29	NA	NA
1167	Exp65-2	_1:10240	5	25	24	20	NA	20	23	30	NA	NA
1168	Exp65-2	_1:40960	22	18	14	NA	NA	NA	NA	NA	NA	NA
1169	Exp65-2	_1:163840	22	20	25	NA	NA	NA	NA	NA	NA	NA
1170	Exp65-2	control	23	30	26	32	NA	27	30	32	32	NA
1171	Exp66-1	_1:10	NA	NA	NA	NA	NA	NA	NA	NA	2	NA
1172	Exp66-1	_1:40	NA	NA	NA	NA	NA	NA	NA	NA	21	NA
1173	Exp66-1	_1:160	NA	NA	NA	6	NA	1	9	4	36	NA
1174	Exp66-1	_1:640	0	2	0	19	NA	5	21	12	27	NA
1175	Exp66-1	_1:2560	0	5	5	27	NA	13	20	18	NA	NA
1176	Exp66-1	_1:10240	5	19	26	24	NA	19	25	30	NA	NA
1177	Exp66-1	_1:40960	18	17	22	NA	NA	NA	NA	NA	NA	NA
1178	Exp66-1	_1:163840	15	19	27	NA	NA	NA	NA	NA	NA	NA
1179	Exp66-1	control	20	25	28	21	NA	21	26	28	28	NA
1180	Exp66-2	_1:10	NA	NA	NA	NA	NA	NA	NA	NA	1	NA
1181	Exp66-2	_1:40	NA	NA	NA	NA	NA	NA	NA	NA	19	NA
1182	Exp66-2	_1:160	NA	NA	NA	2	NA	1	6	0	27	NA
1183	Exp66-2	_1:640	0	2	0	20	NA	4	17	14	23	NA
1184	Exp66-2	_1:2560	0	6	3	32	NA	13	20	22	NA	NA
1185	Exp66-2	_1:10240	8	14	17	28	NA	21	21	28	NA	NA
1186	Exp66-2	_1:40960	15	15	16	NA	NA	NA	NA	NA	NA	NA
1187	Exp66-2	_1:163840	23	22	21	NA	NA	NA	NA	NA	NA	NA
1188	Exp66-2	control	24	26	26	34	NA	26	23	26	32	NA
1189	Exp67-1	_1:10	NA	NA	NA	NA	NA	NA	NA	NA	3	NA
1190	Exp67-1	_1:40	NA	NA	NA	NA	NA	NA	NA	NA	26	NA
1191	Exp67-1	_1:160	NA	NA	NA	4	NA	0	0	1	42	NA
1192	Exp67-1	_1:640	0	0	0	31	NA	3	2	8	31	NA
1193	Exp67-1	_1:2560	0	0	2	25	NA	14	11	15	NA	NA
1194	Exp67-1	_1:10240	7	6	8	23	NA	11	25	20	NA	NA
1195	Exp67-1	_1:40960	18	8	17	NA	NA	NA	NA	NA	NA	NA
1196	Exp67-1	_1:163840	15	22	18	NA	NA	NA	NA	NA	NA	NA
1197	Exp67-1	control	19	19	24	39	NA	19	25	24	39	NA
1198	Exp67-2	_1:10	NA	NA	NA	NA	NA	NA	NA	NA	2	NA
1199	Exp67-2	_1:40	NA	NA	NA	NA	NA	NA	NA	NA	23	NA
1200	Exp67-2	_1:160	NA	NA	NA	6	NA	0	2	3	41	NA
1201	Exp67-2	_1:640	0	0	1	25	NA	0	3	14	28	NA
1202	Exp67-2	_1:2560	2	0	4	34	NA	11	12	19	NA	NA
1203	Exp67-2	_1:10240	6	8	11	32	NA	19	16	17	NA	NA
1204	Exp67-2	_1:40960	16	14	17	NA	NA	NA	NA	NA	NA	NA
1205	Exp67-2	_1:163840	17	20	19	NA	NA	NA	NA	NA	NA	NA
1206	Exp67-2	control	24	26	20	42	NA	24	22	20	42	NA
1207	Exp68-1	_1:10	NA	NA	NA	NA	NA	NA	NA	NA	2	NA
1208	Exp68-1	_1:40	NA	NA	NA	NA	NA	NA	NA	NA	18	NA
1209	Exp68-1	_1:160	NA	NA	NA	3	NA	0	0	1	33	NA
1210	Exp68-1	_1:640	0	0	0	26	NA	6	14	16	32	NA
1211	Exp68-1	_1:2560	1	1	7	24	NA	18	35	29	NA	NA
1212	Exp68-1	_1:10240	5	25	25	29	NA	20	39	31	NA	NA
1213	Exp68-1	_1:40960	10	36	22	NA	NA	NA	NA	NA	NA	NA
1214	Exp68-1	_1:163840	21	50	29	NA	NA	NA	NA	NA	NA	NA
1215	Exp68-1	control	32	47	37	28	NA	30	40	37	28	NA
1216	Exp68-2	_1:10	NA	NA	NA	NA	NA	NA	NA	NA	1	NA
1217	Exp68-2	_1:40	NA	NA	NA	NA	NA	NA	NA	NA	20	NA
1218	Exp68-2	_1:160	NA	NA	NA	4	NA	0	1	4	38	NA
1219	Exp68-2	_1:640	0	0	0	19	NA	2	16	20	28	NA
1220	Exp68-2	_1:2560	1	3	7	29	NA	15	37	20	NA	NA
1221	Exp68-2	_1:10240	8	26	22	24	NA	21	46	36	NA	NA
1222	Exp68-2	_1:40960	11	42	29	NA	NA	NA	NA	NA	NA	NA
1223	Exp68-2	_1:163840	28	40	32	NA	NA	NA	NA	NA	NA	NA
1224	Exp68-2	control	27	48	35	37	NA	29	50	41	37	NA
1225	Exp69-1	_1:10	NA	NA	NA	NA	NA	NA	NA	NA	1	NA
1226	Exp69-1	_1:40	NA	NA	NA	NA	NA	NA	NA	NA	14	NA
1227	Exp69-1	_1:160	NA	NA	NA	6	NA	0	0	2	29	NA
1228	Exp69-1	_1:640	1	0	0	28	NA	2	3	20	35	NA
1229	Exp69-1	_1:2560	1	1	5	36	NA	12	11	31	NA	NA
1230	Exp69-1	_1:10240	9	9	21	30	NA	25	11	28	NA	NA
1231	Exp69-1	_1:40960	21	16	36	NA	NA	NA	NA	NA	NA	NA
1232	Exp69-1	_1:163840	25	20	24	NA	NA	NA	NA	NA	NA	NA
1233	Exp69-1	control	33	22	38	38	NA	23	22	43	38	NA
1234	Exp69-2	_1:10	NA	NA	NA	NA	NA	NA	NA	NA	4	NA
1235	Exp69-2	_1:40	NA	NA	NA	NA	NA	NA	NA	NA	19	NA
1236	Exp69-2	_1:160	NA	NA	NA	6	NA	0	2	2	33	NA
1237	Exp69-2	_1:640	0	0	0	33	NA	2	3	17	33	NA
1238	Exp69-2	_1:2560	0	0	7	33	NA	18	17	24	NA	NA
1239	Exp69-2	_1:10240	5	4	13	27	NA	22	17	27	NA	NA
1240	Exp69-2	_1:40960	23	16	30	NA	NA	NA	NA	NA	NA	NA
1241	Exp69-2	_1:163840	18	16	30	NA	NA	NA	NA	NA	NA	NA
1242	Exp69-2	control	22	19	39	39	NA	36	19	29	39	NA
1243	Exp70-1	_1:10	NA	NA	NA	NA	NA	NA	NA	NA	3	NA
1244	Exp70-1	_1:40	NA	NA	NA	NA	NA	NA	NA	NA	18	NA
1245	Exp70-1	_1:160	NA	NA	NA	2	NA	0	0	3	39	NA
1246	Exp70-1	_1:640	0	0	0	30	NA	5	0	14	27	NA
1247	Exp70-1	_1:2560	0	0	5	37	NA	9	14	33	NA	NA
1248	Exp70-1	_1:10240	5	5	21	24	NA	20	10	27	NA	NA
1249	Exp70-1	_1:40960	8	12	28	NA	NA	NA	NA	NA	NA	NA
1250	Exp70-1	_1:163840	18	16	29	NA	NA	NA	NA	NA	NA	NA
1251	Exp70-1	control	19	19	33	29	NA	19	19	40	35	NA
1252	Exp70-2	_1:10	NA	NA	NA	NA	NA	NA	NA	NA	3	NA
1253	Exp70-2	_1:40	NA	NA	NA	NA	NA	NA	NA	NA	22	NA
1254	Exp70-2	_1:160	NA	NA	NA	2	NA	3	0	5	45	NA
1255	Exp70-2	_1:640	0	0	0	23	NA	4	1	14	30	NA
1256	Exp70-2	_1:2560	0	0	5	29	NA	11	10	31	NA	NA
1257	Exp70-2	_1:10240	10	8	24	30	NA	18	13	24	NA	NA
1258	Exp70-2	_1:40960	11	12	41	NA	NA	NA	NA	NA	NA	NA
1259	Exp70-2	_1:163840	17	16	35	NA	NA	NA	NA	NA	NA	NA
1260	Exp70-2	control	21	26	38	30	NA	21	26	34	33	NA
1261	Exp71-1	_1:10	NA	NA	NA	NA	NA	NA	NA	NA	0	NA
1262	Exp71-1	_1:40	NA	NA	NA	NA	NA	NA	NA	NA	5	NA
1263	Exp71-1	_1:160	NA	NA	NA	0	NA	0	0	3	17	NA
1264	Exp71-1	_1:640	0	1	2	4	NA	7	10	15	22	NA
1265	Exp71-1	_1:2560	0	0	9	8	NA	17	23	24	NA	NA
1266	Exp71-1	_1:10240	10	13	20	19	NA	22	32	26	NA	NA
1267	Exp71-1	_1:40960	27	22	24	NA	NA	NA	NA	NA	NA	NA
1268	Exp71-1	_1:163840	26	23	21	NA	NA	NA	NA	NA	NA	NA
1269	Exp71-1	control	31	30	37	29	NA	31	37	38	30	NA
1270	Exp71-2	_1:10	NA	NA	NA	NA	NA	NA	NA	NA	0	NA
1271	Exp71-2	_1:40	NA	NA	NA	NA	NA	NA	NA	NA	3	NA
1272	Exp71-2	_1:160	NA	NA	NA	1	NA	0	1	2	9	NA
1273	Exp71-2	_1:640	0	0	2	3	NA	7	6	13	20	NA
1274	Exp71-2	_1:2560	1	0	1	20	NA	18	18	20	NA	NA
1275	Exp71-2	_1:10240	14	10	17	27	NA	33	27	20	NA	NA
1276	Exp71-2	_1:40960	22	26	19	NA	NA	NA	NA	NA	NA	NA
1277	Exp71-2	_1:163840	33	33	19	NA	NA	NA	NA	NA	NA	NA
1278	Exp71-2	control	35	26	29	24	NA	35	38	32	30	NA
1279	Exp72-1	_1:10	NA	NA	NA	NA	NA	NA	NA	NA	0	NA
1280	Exp72-1	_1:40	NA	NA	NA	NA	NA	NA	NA	NA	4	NA
1281	Exp72-1	_1:160	NA	NA	NA	0	NA	1	2	0	19	NA
1282	Exp72-1	_1:640	0	0	1	5	NA	4	5	12	22	NA
1283	Exp72-1	_1:2560	0	0	4	13	NA	23	26	23	NA	NA
1284	Exp72-1	_1:10240	11	14	18	22	NA	25	33	30	NA	NA
1285	Exp72-1	_1:40960	18	26	30	NA	NA	NA	NA	NA	NA	NA
1286	Exp72-1	_1:163840	21	35	25	NA	NA	NA	NA	NA	NA	NA
1287	Exp72-1	control	24	36	34	25	NA	24	42	35	25	NA
1288	Exp72-2	_1:10	NA	NA	NA	NA	NA	NA	NA	NA	0	NA
1289	Exp72-2	_1:40	NA	NA	NA	NA	NA	NA	NA	NA	3	NA
1290	Exp72-2	_1:160	NA	NA	NA	2	NA	0	0	0	14	NA
1291	Exp72-2	_1:640	0	0	1	6	NA	6	7	16	16	NA
1292	Exp72-2	_1:2560	0	1	5	16	NA	19	24	25	NA	NA
1293	Exp72-2	_1:10240	12	20	14	11	NA	25	32	27	NA	NA
1294	Exp72-2	_1:40960	21	31	29	NA	NA	NA	NA	NA	NA	NA
1295	Exp72-2	_1:163840	19	28	25	NA	NA	NA	NA	NA	NA	NA
1296	Exp72-2	control	27	33	34	24	NA	27	33	25	24	NA
1297	Exp73-1	_1:10	NA	NA	NA	NA	NA	NA	NA	NA	0	NA
1298	Exp73-1	_1:40	NA	NA	NA	NA	NA	NA	NA	NA	4	NA
1299	Exp73-1	_1:160	NA	NA	NA	1	NA	2	0	4	20	NA
1300	Exp73-1	_1:640	0	0	0	5	NA	6	10	12	35	NA
1301	Exp73-1	_1:2560	1	0	2	18	NA	22	18	22	NA	NA
1302	Exp73-1	_1:10240	14	11	19	24	NA	25	28	25	NA	NA
1303	Exp73-1	_1:40960	22	18	18	NA	NA	NA	NA	NA	NA	NA
1304	Exp73-1	_1:163840	20	20	18	NA	NA	NA	NA	NA	NA	NA
1305	Exp73-1	control	23	26	25	24	NA	35	26	34	35	NA
1306	Exp73-2	_1:10	NA	NA	NA	NA	NA	NA	NA	NA	0	NA
1307	Exp73-2	_1:40	NA	NA	NA	NA	NA	NA	NA	NA	11	NA
1308	Exp73-2	_1:160	NA	NA	NA	2	NA	0	0	1	16	NA
1309	Exp73-2	_1:640	0	1	1	13	NA	7	6	10	24	NA
1310	Exp73-2	_1:2560	3	1	3	21	NA	21	22	16	NA	NA
1311	Exp73-2	_1:10240	15	11	21	19	NA	30	26	23	NA	NA
1312	Exp73-2	_1:40960	26	23	27	NA	NA	NA	NA	NA	NA	NA
1313	Exp73-2	_1:163840	20	22	31	NA	NA	NA	NA	NA	NA	NA
1314	Exp73-2	control	30	29	29	36	NA	31	29	26	30	NA
1315	Exp74-1	_1:10	NA	NA	NA	NA	NA	NA	NA	NA	0	NA
1316	Exp74-1	_1:40	NA	NA	NA	NA	NA	NA	NA	NA	4	NA
1317	Exp74-1	_1:160	NA	NA	NA	2	NA	1	0	8	20	NA
1318	Exp74-1	_1:640	0	0	0	4	NA	5	4	24	20	NA
1319	Exp74-1	_1:2560	0	1	9	13	NA	17	18	37	NA	NA
1320	Exp74-1	_1:10240	14	11	29	21	NA	25	21	27	NA	NA
1321	Exp74-1	_1:40960	23	16	34	NA	NA	NA	NA	NA	NA	NA
1322	Exp74-1	_1:163840	18	21	37	NA	NA	NA	NA	NA	NA	NA
1323	Exp74-1	control	27	23	38	23	NA	34	23	50	21	NA
1324	Exp74-2	_1:10	NA	NA	NA	NA	NA	NA	NA	NA	0	NA
1325	Exp74-2	_1:40	NA	NA	NA	NA	NA	NA	NA	NA	5	NA
1326	Exp74-2	_1:160	NA	NA	NA	3	NA	0	1	5	21	NA
1327	Exp74-2	_1:640	0	0	0	11	NA	3	8	26	21	NA
1328	Exp74-2	_1:2560	2	0	11	18	NA	17	12	38	NA	NA
1329	Exp74-2	_1:10240	13	18	32	19	NA	35	20	40	NA	NA
1330	Exp74-2	_1:40960	23	18	39	NA	NA	NA	NA	NA	NA	NA
1331	Exp74-2	_1:163840	29	24	40	NA	NA	NA	NA	NA	NA	NA
1332	Exp74-2	control	33	25	39	21	NA	32	25	40	34	NA
1333	Exp75-1	_1:10	NA	NA	NA	NA	NA	NA	NA	NA	0	NA
1334	Exp75-1	_1:40	NA	NA	NA	NA	NA	NA	NA	NA	6	NA
1335	Exp75-1	_1:160	NA	NA	NA	1	NA	0	0	8	12	NA
1336	Exp75-1	_1:640	1	1	0	9	NA	15	7	33	19	NA
1337	Exp75-1	_1:2560	1	2	11	15	NA	26	26	42	NA	NA
1338	Exp75-1	_1:10240	11	12	47	23	NA	31	28	52	NA	NA
1339	Exp75-1	_1:40960	26	30	37	NA	NA	NA	NA	NA	NA	NA
1340	Exp75-1	_1:163840	29	29	52	NA	NA	NA	NA	NA	NA	NA
1341	Exp75-1	control	32	37	47	25	NA	37	37	47	29	NA
1342	Exp75-2	_1:10	NA	NA	NA	NA	NA	NA	NA	NA	0	NA
1343	Exp75-2	_1:40	NA	NA	NA	NA	NA	NA	NA	NA	3	NA
1344	Exp75-2	_1:160	NA	NA	NA	3	NA	0	0	4	17	NA
1345	Exp75-2	_1:640	0	0	1	6	NA	7	9	26	19	NA
1346	Exp75-2	_1:2560	3	2	16	20	NA	31	28	46	NA	NA
1347	Exp75-2	_1:10240	11	14	45	26	NA	30	26	46	NA	NA
1348	Exp75-2	_1:40960	26	22	41	NA	NA	NA	NA	NA	NA	NA
1349	Exp75-2	_1:163840	26	31	48	NA	NA	NA	NA	NA	NA	NA
1350	Exp75-2	control	32	31	53	20	NA	32	31	53	26	NA
1351	Exp76-1	_1:10	NA	NA	NA	NA	NA	NA	NA	NA	0	NA
1352	Exp76-1	_1:40	NA	NA	NA	NA	NA	NA	NA	NA	9	NA
1353	Exp76-1	_1:160	NA	NA	NA	1	NA	0	0	3	21	NA
1354	Exp76-1	_1:640	0	0	0	9	NA	11	13	22	24	NA
1355	Exp76-1	_1:2560	0	1	11	17	NA	17	23	26	NA	NA
1356	Exp76-1	_1:10240	13	19	26	29	NA	26	32	35	NA	NA
1357	Exp76-1	_1:40960	28	33	39	NA	NA	NA	NA	NA	NA	NA
1358	Exp76-1	_1:163840	24	36	35	NA	NA	NA	NA	NA	NA	NA
1359	Exp76-1	control	24	40	41	35	NA	29	40	41	35	NA
1360	Exp76-2	_1:10	NA	NA	NA	NA	NA	NA	NA	NA	0	NA
1361	Exp76-2	_1:40	NA	NA	NA	NA	NA	NA	NA	NA	9	NA
1362	Exp76-2	_1:160	NA	NA	NA	4	NA	0	0	5	23	NA
1363	Exp76-2	_1:640	0	1	1	12	NA	12	16	22	27	NA
1364	Exp76-2	_1:2560	2	1	9	26	NA	22	20	28	NA	NA
1365	Exp76-2	_1:10240	16	21	29	31	NA	32	31	43	NA	NA
1366	Exp76-2	_1:40960	28	36	29	NA	NA	NA	NA	NA	NA	NA
1367	Exp76-2	_1:163840	26	34	35	NA	NA	NA	NA	NA	NA	NA
1368	Exp76-2	control	27	36	40	23	NA	29	36	40	23	NA
1369	Exp77-1	_1:10	NA	NA	NA	NA	NA	NA	NA	NA	0	NA
1370	Exp77-1	_1:40	NA	NA	NA	NA	NA	NA	NA	NA	5	NA
1371	Exp77-1	_1:160	NA	NA	NA	2	NA	2	0	3	15	NA
1372	Exp77-1	_1:640	0	1	4	8	NA	10	13	16	24	NA
1373	Exp77-1	_1:2560	3	1	10	24	NA	26	33	32	NA	NA
1374	Exp77-1	_1:10240	18	23	40	35	NA	40	42	41	NA	NA
1375	Exp77-1	_1:40960	34	42	36	NA	NA	NA	NA	NA	NA	NA
1376	Exp77-1	_1:163840	40	37	32	NA	NA	NA	NA	NA	NA	NA
1377	Exp77-1	control	40	46	42	35	NA	43	41	42	30	NA
1378	Exp77-2	_1:10	NA	NA	NA	NA	NA	NA	NA	NA	1	NA
1379	Exp77-2	_1:40	NA	NA	NA	NA	NA	NA	NA	NA	4	NA
1380	Exp77-2	_1:160	NA	NA	NA	1	NA	3	0	6	23	NA
1381	Exp77-2	_1:640	0	0	2	5	NA	13	14	23	21	NA
1382	Exp77-2	_1:2560	0	3	10	20	NA	25	33	35	NA	NA
1383	Exp77-2	_1:10240	16	26	33	22	NA	33	38	35	NA	NA
1384	Exp77-2	_1:40960	29	34	38	NA	NA	NA	NA	NA	NA	NA
1385	Exp77-2	_1:163840	27	39	36	NA	NA	NA	NA	NA	NA	NA
1386	Exp77-2	control	40	39	47	32	NA	40	44	47	32	NA
1387	Exp78-1	_1:10	NA	NA	NA	NA	NA	NA	NA	NA	0	NA
1388	Exp78-1	_1:40	NA	NA	NA	NA	NA	NA	NA	NA	5	NA
1389	Exp78-1	_1:160	NA	NA	NA	1	NA	0	1	5	16	NA
1390	Exp78-1	_1:640	0	0	0	7	NA	8	10	24	23	NA
1391	Exp78-1	_1:2560	0	0	13	17	NA	27	21	31	NA	NA
1392	Exp78-1	_1:10240	17	13	25	22	NA	32	26	29	NA	NA
1393	Exp78-1	_1:40960	28	24	35	NA	NA	NA	NA	NA	NA	NA
1394	Exp78-1	_1:163840	31	32	31	NA	NA	NA	NA	NA	NA	NA
1395	Exp78-1	control	34	33	41	27	NA	29	36	37	39	NA
1396	Exp78-2	_1:10	NA	NA	NA	NA	NA	NA	NA	NA	0	NA
1397	Exp78-2	_1:40	NA	NA	NA	NA	NA	NA	NA	NA	6	NA
1398	Exp78-2	_1:160	NA	NA	NA	3	NA	1	0	1	7	NA
1399	Exp78-2	_1:640	0	1	1	7	NA	8	17	21	27	NA
1400	Exp78-2	_1:2560	2	4	8	18	NA	22	25	29	NA	NA
1401	Exp78-2	_1:10240	11	16	17	34	NA	30	29	33	NA	NA
1402	Exp78-2	_1:40960	35	33	33	NA	NA	NA	NA	NA	NA	NA
1403	Exp78-2	_1:163840	32	27	33	NA	NA	NA	NA	NA	NA	NA
1404	Exp78-2	control	33	30	37	26	NA	34	26	42	27	NA
1405	Exp79-1	_1:10	NA	NA	NA	NA	NA	NA	NA	NA	1	NA
1406	Exp79-1	_1:40	NA	NA	NA	NA	NA	NA	NA	NA	2	NA
1407	Exp79-1	_1:160	NA	NA	NA	2	NA	0	0	4	19	NA
1408	Exp79-1	_1:640	0	0	1	7	NA	10	9	24	28	NA
1409	Exp79-1	_1:2560	2	2	10	21	NA	29	28	36	NA	NA
1410	Exp79-1	_1:10240	14	10	27	35	NA	45	31	38	NA	NA
1411	Exp79-1	_1:40960	39	27	36	NA	NA	NA	NA	NA	NA	NA
1412	Exp79-1	_1:163840	38	37	35	NA	NA	NA	NA	NA	NA	NA
1413	Exp79-1	control	46	33	45	34	NA	46	38	47	34	NA
1414	Exp79-2	_1:10	NA	NA	NA	NA	NA	NA	NA	NA	0	NA
1415	Exp79-2	_1:40	NA	NA	NA	NA	NA	NA	NA	NA	1	NA
1416	Exp79-2	_1:160	NA	NA	NA	2	NA	0	1	2	15	NA
1417	Exp79-2	_1:640	0	0	0	10	NA	10	9	26	30	NA
1418	Exp79-2	_1:2560	3	1	9	19	NA	30	28	32	NA	NA
1419	Exp79-2	_1:10240	20	18	30	28	NA	41	27	43	NA	NA
1420	Exp79-2	_1:40960	49	25	37	NA	NA	NA	NA	NA	NA	NA
1421	Exp79-2	_1:163840	47	28	38	NA	NA	NA	NA	NA	NA	NA
1422	Exp79-2	control	45	35	44	40	NA	45	36	36	40	NA
1423	Exp80-1	_1:10	NA	NA	NA	NA	NA	NA	NA	NA	0	NA
1424	Exp80-1	_1:40	NA	NA	NA	NA	NA	NA	NA	NA	7	NA
1425	Exp80-1	_1:160	NA	NA	NA	1	NA	0	0	1	13	NA
1426	Exp80-1	_1:640	0	0	0	7	NA	7	7	19	28	NA
1427	Exp80-1	_1:2560	1	0	7	17	NA	24	21	21	NA	NA
1428	Exp80-1	_1:10240	17	20	13	27	NA	34	30	34	NA	NA
1429	Exp80-1	_1:40960	22	25	24	NA	NA	NA	NA	NA	NA	NA
1430	Exp80-1	_1:163840	23	25	26	NA	NA	NA	NA	NA	NA	NA
1431	Exp80-1	control	26	32	31	29	NA	32	31	31	29	NA
1432	Exp80-2	_1:10	NA	NA	NA	NA	NA	NA	NA	NA	0	NA
1433	Exp80-2	_1:40	NA	NA	NA	NA	NA	NA	NA	NA	7	NA
1434	Exp80-2	_1:160	NA	NA	NA	0	NA	0	0	3	20	NA
1435	Exp80-2	_1:640	0	0	1	8	NA	4	11	16	24	NA
1436	Exp80-2	_1:2560	2	0	2	24	NA	19	16	16	NA	NA
1437	Exp80-2	_1:10240	12	14	24	28	NA	24	33	30	NA	NA
1438	Exp80-2	_1:40960	23	28	29	NA	NA	NA	NA	NA	NA	NA
1439	Exp80-2	_1:163840	23	30	18	NA	NA	NA	NA	NA	NA	NA
1440	Exp80-2	control	31	30	30	31	NA	30	32	33	34	NA
1441	Exp81-1	_1:10	NA	NA	NA	NA	NA	NA	NA	NA	1	NA
1442	Exp81-1	_1:40	NA	NA	NA	NA	NA	NA	NA	NA	2	NA
1443	Exp81-1	_1:160	NA	NA	NA	2	NA	0	0	2	14	NA
1444	Exp81-1	_1:640	0	0	2	4	NA	9	8	18	24	NA
1445	Exp81-1	_1:2560	0	1	7	19	NA	22	20	17	NA	NA
1446	Exp81-1	_1:10240	NA	NA	17	19	NA	24	25	35	NA	NA
1447	Exp81-1	_1:40960	22	19	26	NA	NA	NA	NA	NA	NA	NA
1448	Exp81-1	_1:163840	28	29	27	NA	NA	NA	NA	NA	NA	NA
1449	Exp81-1	control	39	23	34	23	NA	39	36	34	21	NA
1450	Exp81-2	_1:10	NA	NA	NA	NA	NA	NA	NA	NA	0	NA
1451	Exp81-2	_1:40	NA	NA	NA	NA	NA	NA	NA	NA	3	NA
1452	Exp81-2	_1:160	NA	NA	NA	0	NA	0	0	3	19	NA
1453	Exp81-2	_1:640	1	0	0	7	NA	10	7	13	24	NA
1454	Exp81-2	_1:2560	0	0	1	16	NA	17	20	21	NA	NA
1455	Exp81-2	_1:10240	16	15	20	22	NA	35	25	30	NA	NA
1456	Exp81-2	_1:40960	32	20	24	NA	NA	NA	NA	NA	NA	NA
1457	Exp81-2	_1:163840	26	26	24	NA	NA	NA	NA	NA	NA	NA
1458	Exp81-2	control	34	32	31	23	NA	34	29	42	24	NA
1459	Exp82-1	_1:10	NA	NA	NA	NA	NA	NA	NA	NA	1	NA
1460	Exp82-1	_1:40	NA	NA	NA	NA	NA	NA	NA	NA	1	NA
1461	Exp82-1	_1:160	NA	NA	NA	0	NA	0	0	0	11	NA
1462	Exp82-1	_1:640	0	0	0	8	NA	7	4	13	19	NA
1463	Exp82-1	_1:2560	0	0	4	8	NA	27	21	21	NA	NA
1464	Exp82-1	_1:10240	5	13	18	22	NA	20	31	31	NA	NA
1465	Exp82-1	_1:40960	25	15	29	NA	NA	NA	NA	NA	NA	NA
1466	Exp82-1	_1:163840	27	24	33	NA	NA	NA	NA	NA	NA	NA
1467	Exp82-1	control	34	28	34	30	NA	34	31	34	23	NA
1468	Exp82-2	_1:10	NA	NA	NA	NA	NA	NA	NA	NA	1	NA
1469	Exp82-2	_1:40	NA	NA	NA	NA	NA	NA	NA	NA	0	NA
1470	Exp82-2	_1:160	NA	NA	NA	3	NA	1	0	1	15	NA
1471	Exp82-2	_1:640	0	0	0	8	NA	8	10	13	15	NA
1472	Exp82-2	_1:2560	0	0	3	11	NA	17	17	31	NA	NA
1473	Exp82-2	_1:10240	16	12	15	20	NA	33	25	27	NA	NA
1474	Exp82-2	_1:40960	22	16	28	NA	NA	NA	NA	NA	NA	NA
1475	Exp82-2	_1:163840	21	28	30	NA	NA	NA	NA	NA	NA	NA
1476	Exp82-2	control	29	24	34	20	NA	29	26	34	21	NA
1477	Exp83-1	_1:10	NA	NA	NA	NA	NA	NA	NA	NA	0	NA
1478	Exp83-1	_1:40	NA	NA	NA	NA	NA	NA	NA	NA	6	NA
1479	Exp83-1	_1:160	NA	NA	NA	0	NA	1	0	2	15	NA
1480	Exp83-1	_1:640	0	0	1	5	NA	8	8	18	28	NA
1481	Exp83-1	_1:2560	0	0	5	14	NA	24	23	27	NA	NA
1482	Exp83-1	_1:10240	11	8	18	22	NA	30	28	37	NA	NA
1483	Exp83-1	_1:40960	20	31	26	NA	NA	NA	NA	NA	NA	NA
1484	Exp83-1	_1:163840	28	24	30	NA	NA	NA	NA	NA	NA	NA
1485	Exp83-1	control	28	31	32	25	NA	33	36	37	32	NA
1486	Exp83-2	_1:10	NA	NA	NA	NA	NA	NA	NA	NA	1	NA
1487	Exp83-2	_1:40	NA	NA	NA	NA	NA	NA	NA	NA	6	NA
1488	Exp83-2	_1:160	NA	NA	NA	1	NA	0	0	2	18	NA
1489	Exp83-2	_1:640	0	0	0	5	NA	7	12	17	29	NA
1490	Exp83-2	_1:2560	0	0	4	8	NA	18	22	24	NA	NA
1491	Exp83-2	_1:10240	7	11	16	25	NA	28	25	27	NA	NA
1492	Exp83-2	_1:40960	22	23	26	NA	NA	NA	NA	NA	NA	NA
1493	Exp83-2	_1:163840	20	27	27	NA	NA	NA	NA	NA	NA	NA
1494	Exp83-2	control	23	32	28	23	NA	32	30	41	38	NA
1495	Exp84-1	_1:10	NA	NA	NA	NA	NA	NA	NA	NA	0	NA
1496	Exp84-1	_1:40	NA	NA	NA	NA	NA	NA	NA	NA	9	NA
1497	Exp84-1	_1:160	NA	NA	NA	0	NA	1	0	4	10	NA
1498	Exp84-1	_1:640	0	0	1	8	NA	7	4	21	25	NA
1499	Exp84-1	_1:2560	2	0	5	13	NA	16	18	30	NA	NA
1500	Exp84-1	_1:10240	14	11	19	12	NA	24	23	37	NA	NA
1501	Exp84-1	_1:40960	24	25	36	NA	NA	NA	NA	NA	NA	NA
1502	Exp84-1	_1:163840	23	22	35	NA	NA	NA	NA	NA	NA	NA
1503	Exp84-1	control	21	23	40	24	NA	23	27	40	24	NA
1504	Exp84-2	_1:10	NA	NA	NA	NA	NA	NA	NA	NA	1	NA
1505	Exp84-2	_1:40	NA	NA	NA	NA	NA	NA	NA	NA	5	NA
1506	Exp84-2	_1:160	NA	NA	NA	3	NA	0	2	3	20	NA
1507	Exp84-2	_1:640	0	0	1	12	NA	9	6	21	23	NA
1508	Exp84-2	_1:2560	0	0	7	12	NA	13	22	35	NA	NA
1509	Exp84-2	_1:10240	9	13	25	21	NA	21	29	29	NA	NA
1510	Exp84-2	_1:40960	23	22	33	NA	NA	NA	NA	NA	NA	NA
1511	Exp84-2	_1:163840	25	19	34	NA	NA	NA	NA	NA	NA	NA
1512	Exp84-2	control	28	25	36	24	NA	25	24	36	24	NA
1513	Exp85-1	_1:10	NA	NA	NA	NA	NA	NA	NA	NA	0	NA
1514	Exp85-1	_1:40	NA	NA	NA	NA	NA	NA	NA	NA	5	NA
1515	Exp85-1	_1:160	NA	NA	NA	0	NA	0	1	4	22	NA
1516	Exp85-1	_1:640	0	0	1	10	NA	7	11	17	30	NA
1517	Exp85-1	_1:2560	0	0	4	15	NA	25	22	30	NA	NA
1518	Exp85-1	_1:10240	11	10	26	31	NA	26	24	41	NA	NA
1519	Exp85-1	_1:40960	30	23	27	NA	NA	NA	NA	NA	NA	NA
1520	Exp85-1	_1:163840	33	23	38	NA	NA	NA	NA	NA	NA	NA
1521	Exp85-1	control	28	18	39	32	NA	43	28	38	26	NA
1522	Exp85-2	_1:10	NA	NA	NA	NA	NA	NA	NA	NA	0	NA
1523	Exp85-2	_1:40	NA	NA	NA	NA	NA	NA	NA	NA	4	NA
1524	Exp85-2	_1:160	NA	NA	NA	2	NA	1	0	2	21	NA
1525	Exp85-2	_1:640	1	0	0	10	NA	8	3	13	24	NA
1526	Exp85-2	_1:2560	2	0	5	12	NA	30	20	28	NA	NA
1527	Exp85-2	_1:10240	11	8	20	28	NA	39	28	35	NA	NA
1528	Exp85-2	_1:40960	30	27	39	NA	NA	NA	NA	NA	NA	NA
1529	Exp85-2	_1:163840	35	27	27	NA	NA	NA	NA	NA	NA	NA
1530	Exp85-2	control	41	33	27	30	NA	49	30	38	35	NA
1531	Exp86-1	_1:10	NA	NA	NA	NA	NA	NA	NA	NA	0	NA
1532	Exp86-1	_1:40	NA	NA	NA	NA	NA	NA	NA	NA	6	NA
1533	Exp86-1	_1:160	NA	NA	NA	3	NA	1	0	3	15	NA
1534	Exp86-1	_1:640	1	0	0	8	NA	12	6	17	27	NA
1535	Exp86-1	_1:2560	0	0	8	23	NA	30	23	20	NA	NA
1536	Exp86-1	_1:10240	14	12	21	25	NA	28	25	28	NA	NA
1537	Exp86-1	_1:40960	35	29	33	NA	NA	NA	NA	NA	NA	NA
1538	Exp86-1	_1:163840	21	25	23	NA	NA	NA	NA	NA	NA	NA
1539	Exp86-1	control	35	35	30	32	NA	35	35	32	28	NA
1540	Exp86-2	_1:10	NA	NA	NA	NA	NA	NA	NA	NA	0	NA
1541	Exp86-2	_1:40	NA	NA	NA	NA	NA	NA	NA	NA	5	NA
1542	Exp86-2	_1:160	NA	NA	NA	1	NA	1	0	1	21	NA
1543	Exp86-2	_1:640	0	0	0	14	NA	6	12	16	24	NA
1544	Exp86-2	_1:2560	1	0	3	30	NA	26	22	25	NA	NA
1545	Exp86-2	_1:10240	14	15	17	28	NA	28	28	28	NA	NA
1546	Exp86-2	_1:40960	29	29	23	NA	NA	NA	NA	NA	NA	NA
1547	Exp86-2	_1:163840	20	21	22	NA	NA	NA	NA	NA	NA	NA
1548	Exp86-2	control	45	29	37	38	NA	45	29	32	32	NA
1549	Exp87-1	_1:10	NA	NA	NA	NA	NA	NA	NA	NA	5	NA
1550	Exp87-1	_1:40	NA	NA	NA	NA	NA	NA	NA	NA	13	NA
1551	Exp87-1	_1:160	NA	NA	NA	7	NA	1	1	1	38	NA
1552	Exp87-1	_1:640	0	0	0	29	NA	15	9	10	32	NA
1553	Exp87-1	_1:2560	2	0	3	28	NA	27	20	27	NA	NA
1554	Exp87-1	_1:10240	19	10	15	25	NA	28	25	32	NA	NA
1555	Exp87-1	_1:40960	26	23	31	NA	NA	NA	NA	NA	NA	NA
1556	Exp87-1	_1:163840	32	29	24	NA	NA	NA	NA	NA	NA	NA
1557	Exp87-1	control	35	29	34	34	NA	37	29	37	34	NA
1558	Exp87-2	_1:10	NA	NA	NA	NA	NA	NA	NA	NA	6	NA
1559	Exp87-2	_1:40	NA	NA	NA	NA	NA	NA	NA	NA	26	NA
1560	Exp87-2	_1:160	NA	NA	NA	6	NA	0	0	3	37	NA
1561	Exp87-2	_1:640	0	0	0	27	NA	11	3	19	28	NA
1562	Exp87-2	_1:2560	0	1	7	36	NA	26	27	25	NA	NA
1563	Exp87-2	_1:10240	16	7	28	31	NA	26	24	37	NA	NA
1564	Exp87-2	_1:40960	28	20	31	NA	NA	NA	NA	NA	NA	NA
1565	Exp87-2	_1:163840	36	20	26	NA	NA	NA	NA	NA	NA	NA
1566	Exp87-2	control	37	29	34	36	NA	25	25	34	36	NA
1567	Exp88-1	_1:10	NA	NA	NA	NA	NA	NA	NA	NA	1	NA
1568	Exp88-1	_1:40	NA	NA	NA	NA	NA	NA	NA	NA	14	NA
1569	Exp88-1	_1:160	NA	NA	NA	5	NA	0	0	4	21	NA
1570	Exp88-1	_1:640	0	0	0	22	NA	8	2	17	29	NA
1571	Exp88-1	_1:2560	3	0	4	27	NA	28	22	35	NA	NA
1572	Exp88-1	_1:10240	17	7	22	26	NA	36	29	41	NA	NA
1573	Exp88-1	_1:40960	33	27	33	NA	NA	NA	NA	NA	NA	NA
1574	Exp88-1	_1:163840	26	26	35	NA	NA	NA	NA	NA	NA	NA
1575	Exp88-1	control	37	32	39	28	NA	37	36	38	28	NA
1576	Exp88-2	_1:10	NA	NA	NA	NA	NA	NA	NA	NA	0	NA
1577	Exp88-2	_1:40	NA	NA	NA	NA	NA	NA	NA	NA	19	NA
1578	Exp88-2	_1:160	NA	NA	NA	5	NA	1	0	3	31	NA
1579	Exp88-2	_1:640	2	0	0	18	NA	16	3	23	25	NA
1580	Exp88-2	_1:2560	0	0	7	29	NA	32	21	35	NA	NA
1581	Exp88-2	_1:10240	20	14	28	24	NA	39	27	39	NA	NA
1582	Exp88-2	_1:40960	34	27	29	NA	NA	NA	NA	NA	NA	NA
1583	Exp88-2	_1:163840	23	21	31	NA	NA	NA	NA	NA	NA	NA
1584	Exp88-2	control	36	33	37	33	NA	36	33	36	33	NA
1585	Exp89-1	_1:10	NA	NA	NA	NA	NA	NA	NA	NA	2	NA
1586	Exp89-1	_1:40	NA	NA	NA	NA	NA	NA	NA	NA	22	NA
1587	Exp89-1	_1:160	NA	NA	NA	9	NA	2	0	0	28	NA
1588	Exp89-1	_1:640	0	0	0	20	NA	13	10	7	24	NA
1589	Exp89-1	_1:2560	4	1	10	29	NA	24	33	21	NA	NA
1590	Exp89-1	_1:10240	21	21	15	32	NA	41	34	31	NA	NA
1591	Exp89-1	_1:40960	31	35	25	NA	NA	NA	NA	NA	NA	NA
1592	Exp89-1	_1:163840	27	41	21	NA	NA	NA	NA	NA	NA	NA
1593	Exp89-1	control	33	45	33	34	NA	43	45	42	34	NA
1594	Exp89-2	_1:10	NA	NA	NA	NA	NA	NA	NA	NA	1	NA
1595	Exp89-2	_1:40	NA	NA	NA	NA	NA	NA	NA	NA	18	NA
1596	Exp89-2	_1:160	NA	NA	NA	5	NA	0	0	1	25	NA
1597	Exp89-2	_1:640	0	1	1	29	NA	12	20	14	29	NA
1598	Exp89-2	_1:2560	3	1	5	27	NA	23	32	25	NA	NA
1599	Exp89-2	_1:10240	22	21	16	26	NA	37	39	27	NA	NA
1600	Exp89-2	_1:40960	25	36	24	NA	NA	NA	NA	NA	NA	NA
1601	Exp89-2	_1:163840	37	37	31	NA	NA	NA	NA	NA	NA	NA
1602	Exp89-2	control	34	36	32	31	NA	40	36	31	31	NA
1603	Exp90-1	_1:10	NA	NA	NA	NA	NA	NA	NA	NA	0	NA
1604	Exp90-1	_1:40	NA	NA	NA	NA	NA	NA	NA	NA	13	NA
1605	Exp90-1	_1:160	NA	NA	NA	3	NA	1	0	2	23	NA
1606	Exp90-1	_1:640	0	0	0	17	NA	11	5	18	17	NA
1607	Exp90-1	_1:2560	2	0	3	19	NA	27	18	28	NA	NA
1608	Exp90-1	_1:10240	18	11	18	21	NA	22	19	27	NA	NA
1609	Exp90-1	_1:40960	21	10	16	NA	NA	NA	NA	NA	NA	NA
1610	Exp90-1	_1:163840	24	23	27	NA	NA	NA	NA	NA	NA	NA
1611	Exp90-1	control	23	24	28	21	NA	36	24	27	21	NA
1612	Exp90-2	_1:10	NA	NA	NA	NA	NA	NA	NA	NA	0	NA
1613	Exp90-2	_1:40	NA	NA	NA	NA	NA	NA	NA	NA	12	NA
1614	Exp90-2	_1:160	NA	NA	NA	2	NA	0	0	1	20	NA
1615	Exp90-2	_1:640	0	0	2	14	NA	15	4	10	19	NA
1616	Exp90-2	_1:2560	2	1	5	23	NA	26	12	27	NA	NA
1617	Exp90-2	_1:10240	14	9	14	21	NA	30	22	22	NA	NA
1618	Exp90-2	_1:40960	28	15	31	NA	NA	NA	NA	NA	NA	NA
1619	Exp90-2	_1:163840	27	22	22	NA	NA	NA	NA	NA	NA	NA
1620	Exp90-2	control	34	25	33	21	NA	36	25	26	21	NA
1621	Exp91-1	_1:10	NA	NA	NA	NA	NA	NA	NA	NA	1	NA
1622	Exp91-1	_1:40	NA	NA	NA	NA	NA	NA	NA	NA	15	NA
1623	Exp91-1	_1:160	NA	NA	NA	4	NA	0	0	1	19	NA
1624	Exp91-1	_1:640	0	0	0	20	NA	6	2	23	21	NA
1625	Exp91-1	_1:2560	0	0	5	26	NA	18	13	25	NA	NA
1626	Exp91-1	_1:10240	10	5	14	25	NA	19	14	28	NA	NA
1627	Exp91-1	_1:40960	17	10	20	NA	NA	NA	NA	NA	NA	NA
1628	Exp91-1	_1:163840	17	11	22	NA	NA	NA	NA	NA	NA	NA
1629	Exp91-1	control	16	18	26	24	NA	23	18	29	24	NA
1630	Exp91-2	_1:10	NA	NA	NA	NA	NA	NA	NA	NA	0	NA
1631	Exp91-2	_1:40	NA	NA	NA	NA	NA	NA	NA	NA	11	NA
1632	Exp91-2	_1:160	NA	NA	NA	4	NA	1	0	0	18	NA
1633	Exp91-2	_1:640	0	0	1	18	NA	6	0	13	21	NA
1634	Exp91-2	_1:2560	0	0	5	25	NA	19	9	17	NA	NA
1635	Exp91-2	_1:10240	9	3	21	17	NA	16	14	23	NA	NA
1636	Exp91-2	_1:40960	19	14	15	NA	NA	NA	NA	NA	NA	NA
1637	Exp91-2	_1:163840	18	17	18	NA	NA	NA	NA	NA	NA	NA
1638	Exp91-2	control	24	22	24	23	NA	20	22	30	23	NA
1639	Exp92-1	_1:10	NA	NA	NA	NA	NA	NA	NA	NA	0	NA
1640	Exp92-1	_1:40	NA	NA	NA	NA	NA	NA	NA	NA	15	NA
1641	Exp92-1	_1:160	NA	NA	NA	4	NA	0	0	1	33	NA
1642	Exp92-1	_1:640	1	0	1	28	NA	8	5	11	21	NA
1643	Exp92-1	_1:2560	2	0	2	15	NA	23	23	22	NA	NA
1644	Exp92-1	_1:10240	18	11	20	15	NA	23	29	26	NA	NA
1645	Exp92-1	_1:40960	23	29	18	NA	NA	NA	NA	NA	NA	NA
1646	Exp92-1	_1:163840	31	26	23	NA	NA	NA	NA	NA	NA	NA
1647	Exp92-1	control	29	33	25	20	NA	29	35	29	20	NA
1648	Exp92-2	_1:10	NA	NA	NA	NA	NA	NA	NA	NA	0	NA
1649	Exp92-2	_1:40	NA	NA	NA	NA	NA	NA	NA	NA	8	NA
1650	Exp92-2	_1:160	NA	NA	NA	7	NA	0	0	3	18	NA
1651	Exp92-2	_1:640	1	0	0	18	NA	16	6	11	17	NA
1652	Exp92-2	_1:2560	0	0	1	22	NA	28	21	22	NA	NA
1653	Exp92-2	_1:10240	13	7	22	22	NA	34	24	27	NA	NA
1654	Exp92-2	_1:40960	26	25	20	NA	NA	NA	NA	NA	NA	NA
1655	Exp92-2	_1:163840	29	23	21	NA	NA	NA	NA	NA	NA	NA
1656	Exp92-2	control	32	39	21	21	NA	32	40	29	27	NA
1657	Exp93-1	_1:10	NA	NA	NA	NA	NA	NA	NA	NA	0	NA
1658	Exp93-1	_1:40	NA	NA	NA	NA	NA	NA	NA	NA	13	NA
1659	Exp93-1	_1:160	NA	NA	NA	5	NA	1	0	2	26	NA
1660	Exp93-1	_1:640	1	0	0	24	NA	4	2	13	19	NA
1661	Exp93-1	_1:2560	1	0	7	25	NA	22	8	30	NA	NA
1662	Exp93-1	_1:10240	12	7	13	19	NA	20	18	23	NA	NA
1663	Exp93-1	_1:40960	24	12	19	NA	NA	NA	NA	NA	NA	NA
1664	Exp93-1	_1:163840	26	16	32	NA	NA	NA	NA	NA	NA	NA
1665	Exp93-1	control	27	21	24	26	NA	27	21	26	26	NA
1666	Exp93-2	_1:10	NA	NA	NA	NA	NA	NA	NA	NA	6	NA
1667	Exp93-2	_1:40	NA	NA	NA	NA	NA	NA	NA	NA	16	NA
1668	Exp93-2	_1:160	NA	NA	NA	7	NA	0	0	2	28	NA
1669	Exp93-2	_1:640	0	0	2	16	NA	12	3	13	25	NA
1670	Exp93-2	_1:2560	2	0	4	31	NA	17	11	26	NA	NA
1671	Exp93-2	_1:10240	10	5	17	24	NA	25	14	29	NA	NA
1672	Exp93-2	_1:40960	22	19	21	NA	NA	NA	NA	NA	NA	NA
1673	Exp93-2	_1:163840	26	13	22	NA	NA	NA	NA	NA	NA	NA
1674	Exp93-2	control	23	21	27	25	NA	23	21	36	25	NA
1675	Exp94-1	_1:10	NA	NA	NA	NA	NA	NA	NA	NA	1	NA
1676	Exp94-1	_1:40	NA	NA	NA	NA	NA	NA	NA	NA	18	NA
1677	Exp94-1	_1:160	NA	NA	NA	1	NA	0	0	0	23	NA
1678	Exp94-1	_1:640	0	0	0	20	NA	7	0	7	22	NA
1679	Exp94-1	_1:2560	0	0	2	24	NA	21	13	19	NA	NA
1680	Exp94-1	_1:10240	9	6	18	19	NA	25	17	25	NA	NA
1681	Exp94-1	_1:40960	19	15	19	NA	NA	NA	NA	NA	NA	NA
1682	Exp94-1	_1:163840	27	20	27	NA	NA	NA	NA	NA	NA	NA
1683	Exp94-1	control	23	19	19	34	NA	24	19	19	34	NA
1684	Exp94-2	_1:10	NA	NA	NA	NA	NA	NA	NA	NA	0	NA
1685	Exp94-2	_1:40	NA	NA	NA	NA	NA	NA	NA	NA	15	NA
1686	Exp94-2	_1:160	NA	NA	NA	2	NA	1	0	3	22	NA
1687	Exp94-2	_1:640	1	0	0	17	NA	5	1	12	23	NA
1688	Exp94-2	_1:2560	1	0	2	18	NA	17	11	18	NA	NA
1689	Exp94-2	_1:10240	9	3	14	14	NA	22	12	23	NA	NA
1690	Exp94-2	_1:40960	12	11	22	NA	NA	NA	NA	NA	NA	NA
1691	Exp94-2	_1:163840	25	16	20	NA	NA	NA	NA	NA	NA	NA
1692	Exp94-2	control	30	24	27	31	NA	24	24	27	31	NA
1693	Exp95-1	_1:10	NA	NA	NA	NA	NA	NA	NA	NA	0	NA
1694	Exp95-1	_1:40	NA	NA	NA	NA	NA	NA	NA	NA	12	NA
1695	Exp95-1	_1:160	NA	NA	NA	6	NA	0	0	0	22	NA
1696	Exp95-1	_1:640	0	0	1	17	NA	7	3	13	25	NA
1697	Exp95-1	_1:2560	1	0	8	19	NA	26	20	26	NA	NA
1698	Exp95-1	_1:10240	13	11	19	15	NA	20	25	24	NA	NA
1699	Exp95-1	_1:40960	19	16	26	NA	NA	NA	NA	NA	NA	NA
1700	Exp95-1	_1:163840	29	18	24	NA	NA	NA	NA	NA	NA	NA
1701	Exp95-1	control	34	21	30	22	NA	34	21	23	22	NA
1702	Exp95-2	_1:10	NA	NA	NA	NA	NA	NA	NA	NA	0	NA
1703	Exp95-2	_1:40	NA	NA	NA	NA	NA	NA	NA	NA	16	NA
1704	Exp95-2	_1:160	NA	NA	NA	5	NA	0	0	3	20	NA
1705	Exp95-2	_1:640	0	0	1	19	NA	8	6	17	19	NA
1706	Exp95-2	_1:2560	1	0	8	18	NA	18	21	24	NA	NA
1707	Exp95-2	_1:10240	19	9	22	25	NA	22	22	26	NA	NA
1708	Exp95-2	_1:40960	22	22	26	NA	NA	NA	NA	NA	NA	NA
1709	Exp95-2	_1:163840	24	20	20	NA	NA	NA	NA	NA	NA	NA
1710	Exp95-2	control	35	27	25	29	NA	35	27	31	29	NA
1711	Exp96-1	_1:10	NA	NA	NA	NA	NA	NA	NA	NA	3	NA
1712	Exp96-1	_1:40	NA	NA	NA	NA	NA	NA	NA	NA	20	NA
1713	Exp96-1	_1:160	NA	NA	NA	8	NA	0	0	2	26	NA
1714	Exp96-1	_1:640	0	0	0	28	NA	9	7	21	30	NA
1715	Exp96-1	_1:2560	2	2	4	25	NA	27	23	25	NA	NA
1716	Exp96-1	_1:10240	19	16	25	23	NA	36	36	29	NA	NA
1717	Exp96-1	_1:40960	27	27	21	NA	NA	NA	NA	NA	NA	NA
1718	Exp96-1	_1:163840	28	30	34	NA	NA	NA	NA	NA	NA	NA
1719	Exp96-1	control	32	34	33	36	NA	43	35	33	36	NA
1720	Exp96-2	_1:10	NA	NA	NA	NA	NA	NA	NA	NA	4	NA
1721	Exp96-2	_1:40	NA	NA	NA	NA	NA	NA	NA	NA	24	NA
1722	Exp96-2	_1:160	NA	NA	NA	8	NA	1	0	3	30	NA
1723	Exp96-2	_1:640	0	0	1	15	NA	11	8	14	37	NA
1724	Exp96-2	_1:2560	2	0	10	23	NA	33	26	28	NA	NA
1725	Exp96-2	_1:10240	16	16	28	33	NA	37	37	41	NA	NA
1726	Exp96-2	_1:40960	31	32	26	NA	NA	NA	NA	NA	NA	NA
1727	Exp96-2	_1:163840	27	35	29	NA	NA	NA	NA	NA	NA	NA
1728	Exp96-2	control	39	35	33	32	NA	44	38	33	32	NA
1729	Exp97-1	_1:10	NA	NA	NA	NA	NA	NA	NA	NA	3	NA
1730	Exp97-1	_1:40	NA	NA	NA	NA	NA	NA	NA	NA	14	NA
1731	Exp97-1	_1:160	NA	NA	NA	0	NA	1	0	2	20	NA
1732	Exp97-1	_1:640	0	0	1	21	NA	4	6	15	19	NA
1733	Exp97-1	_1:2560	1	0	3	22	NA	18	24	26	NA	NA
1734	Exp97-1	_1:10240	13	13	26	21	NA	26	27	33	NA	NA
1735	Exp97-1	_1:40960	28	19	19	NA	NA	NA	NA	NA	NA	NA
1736	Exp97-1	_1:163840	30	34	33	NA	NA	NA	NA	NA	NA	NA
1737	Exp97-1	control	31	22	26	27	NA	27	28	26	27	NA
1738	Exp97-2	_1:10	NA	NA	NA	NA	NA	NA	NA	NA	3	NA
1739	Exp97-2	_1:40	NA	NA	NA	NA	NA	NA	NA	NA	13	NA
1740	Exp97-2	_1:160	NA	NA	NA	3	NA	0	0	2	20	NA
1741	Exp97-2	_1:640	1	0	1	17	NA	5	6	17	17	NA
1742	Exp97-2	_1:2560	3	0	7	23	NA	14	23	22	NA	NA
1743	Exp97-2	_1:10240	10	14	24	22	NA	27	33	29	NA	NA
1744	Exp97-2	_1:40960	20	23	33	NA	NA	NA	NA	NA	NA	NA
1745	Exp97-2	_1:163840	26	29	28	NA	NA	NA	NA	NA	NA	NA
1746	Exp97-2	control	20	33	33	28	NA	23	38	36	28	NA
1747	Exp98-1	_1:10	NA	NA	NA	NA	NA	NA	NA	NA	0	NA
1748	Exp98-1	_1:40	NA	NA	NA	NA	NA	NA	NA	NA	16	NA
1749	Exp98-1	_1:160	NA	NA	NA	1	NA	0	0	5	25	NA
1750	Exp98-1	_1:640	0	0	1	18	NA	10	4	18	21	NA
1751	Exp98-1	_1:2560	2	0	5	35	NA	29	18	25	NA	NA
1752	Exp98-1	_1:10240	17	13	22	26	NA	34	21	27	NA	NA
1753	Exp98-1	_1:40960	19	11	34	NA	NA	NA	NA	NA	NA	NA
1754	Exp98-1	_1:163840	27	23	30	NA	NA	NA	NA	NA	NA	NA
1755	Exp98-1	control	33	25	29	24	NA	35	32	35	23	NA
1756	Exp98-2	_1:10	NA	NA	NA	NA	NA	NA	NA	NA	0	NA
1757	Exp98-2	_1:40	NA	NA	NA	NA	NA	NA	NA	NA	8	NA
1758	Exp98-2	_1:160	NA	NA	NA	2	NA	0	1	1	31	NA
1759	Exp98-2	_1:640	1	0	0	17	NA	8	6	14	19	NA
1760	Exp98-2	_1:2560	1	1	5	20	NA	24	11	22	NA	NA
1761	Exp98-2	_1:10240	10	7	20	26	NA	30	22	28	NA	NA
1762	Exp98-2	_1:40960	27	15	27	NA	NA	NA	NA	NA	NA	NA
1763	Exp98-2	_1:163840	33	23	36	NA	NA	NA	NA	NA	NA	NA
1764	Exp98-2	control	38	27	35	31	NA	45	25	29	23	NA
1765	Exp99-1	_1:10	NA	NA	NA	NA	NA	NA	NA	NA	1	NA
1766	Exp99-1	_1:40	NA	NA	NA	NA	NA	NA	NA	NA	20	NA
1767	Exp99-1	_1:160	NA	NA	NA	2	NA	1	0	1	25	NA
1768	Exp99-1	_1:640	0	0	2	29	NA	6	7	13	27	NA
1769	Exp99-1	_1:2560	0	0	5	28	NA	18	21	28	NA	NA
1770	Exp99-1	_1:10240	16	10	21	32	NA	28	26	24	NA	NA
1771	Exp99-1	_1:40960	17	24	24	NA	NA	NA	NA	NA	NA	NA
1772	Exp99-1	_1:163840	24	27	28	NA	NA	NA	NA	NA	NA	NA
1773	Exp99-1	control	29	36	25	27	NA	31	32	30	27	NA
1774	Exp99-2	_1:10	NA	NA	NA	NA	NA	NA	NA	NA	0	NA
1775	Exp99-2	_1:40	NA	NA	NA	NA	NA	NA	NA	NA	17	NA
1776	Exp99-2	_1:160	NA	NA	NA	3	NA	0	0	4	36	NA
1777	Exp99-2	_1:640	0	0	1	33	NA	11	6	11	27	NA
1778	Exp99-2	_1:2560	2	0	5	29	NA	20	18	26	NA	NA
1779	Exp99-2	_1:10240	14	7	18	27	NA	26	21	23	NA	NA
1780	Exp99-2	_1:40960	18	21	25	NA	NA	NA	NA	NA	NA	NA
1781	Exp99-2	_1:163840	25	28	27	NA	NA	NA	NA	NA	NA	NA
1782	Exp99-2	control	26	38	33	32	NA	28	39	31	32	NA
1783	Exp100-1	_1:10	NA	NA	NA	NA	NA	NA	NA	NA	1	NA
1784	Exp100-1	_1:40	NA	NA	NA	NA	NA	NA	NA	NA	23	NA
1785	Exp100-1	_1:160	NA	NA	NA	6	NA	0	0	1	26	NA
1786	Exp100-1	_1:640	0	0	1	28	NA	16	3	15	31	NA
1787	Exp100-1	_1:2560	1	0	7	28	NA	20	22	20	NA	NA
1788	Exp100-1	_1:10240	15	17	21	29	NA	21	23	24	NA	NA
1789	Exp100-1	_1:40960	19	21	25	NA	NA	NA	NA	NA	NA	NA
1790	Exp100-1	_1:163840	23	29	23	NA	NA	NA	NA	NA	NA	NA
1791	Exp100-1	control	27	28	28	33	NA	27	28	28	33	NA
1792	Exp100-2	_1:10	NA	NA	NA	NA	NA	NA	NA	NA	0	NA
1793	Exp100-2	_1:40	NA	NA	NA	NA	NA	NA	NA	NA	24	NA
1794	Exp100-2	_1:160	NA	NA	NA	8	NA	0	0	2	29	NA
1795	Exp100-2	_1:640	0	0	0	33	NA	17	10	13	30	NA
1796	Exp100-2	_1:2560	2	0	5	26	NA	22	21	24	NA	NA
1797	Exp100-2	_1:10240	13	11	25	29	NA	24	28	25	NA	NA
1798	Exp100-2	_1:40960	23	26	26	NA	NA	NA	NA	NA	NA	NA
1799	Exp100-2	_1:163840	25	24	25	NA	NA	NA	NA	NA	NA	NA
1800	Exp100-2	control	28	26	28	39	NA	28	26	28	39	NA
1801	Exp101-1	_1:10	NA	NA	NA	NA	NA	NA	NA	NA	1	NA
1802	Exp101-1	_1:40	NA	NA	NA	NA	NA	NA	NA	NA	33	NA
1803	Exp101-1	_1:160	NA	NA	NA	3	NA	1	0	1	48	NA
1804	Exp101-1	_1:640	0	0	1	36	NA	18	6	24	39	NA
1805	Exp101-1	_1:2560	1	0	5	47	NA	24	25	27	NA	NA
1806	Exp101-1	_1:10240	20	14	25	36	NA	35	33	35	NA	NA
1807	Exp101-1	_1:40960	22	29	25	NA	NA	NA	NA	NA	NA	NA
1808	Exp101-1	_1:163840	37	36	39	NA	NA	NA	NA	NA	NA	NA
1809	Exp101-1	control	48	38	35	45	NA	49	38	39	45	NA
1810	Exp101-2	_1:10	NA	NA	NA	NA	NA	NA	NA	NA	2	NA
1811	Exp101-2	_1:40	NA	NA	NA	NA	NA	NA	NA	NA	29	NA
1812	Exp101-2	_1:160	NA	NA	NA	7	NA	1	0	0	46	NA
1813	Exp101-2	_1:640	0	0	0	34	NA	17	3	18	37	NA
1814	Exp101-2	_1:2560	1	0	6	46	NA	28	17	25	NA	NA
1815	Exp101-2	_1:10240	16	15	18	39	NA	28	30	29	NA	NA
1816	Exp101-2	_1:40960	27	23	29	NA	NA	NA	NA	NA	NA	NA
1817	Exp101-2	_1:163840	38	37	41	NA	NA	NA	NA	NA	NA	NA
1818	Exp101-2	control	38	38	30	44	NA	48	38	27	44	NA
1819	Exp102-1	_1:10	NA	NA	NA	NA	NA	NA	NA	NA	3	NA
1820	Exp102-1	_1:40	NA	NA	NA	NA	NA	NA	NA	NA	24	NA
1821	Exp102-1	_1:160	NA	NA	NA	3	NA	0	0	8	29	NA
1822	Exp102-1	_1:640	2	0	0	27	NA	24	9	23	37	NA
1823	Exp102-1	_1:2560	2	1	7	39	NA	32	19	32	NA	NA
1824	Exp102-1	_1:10240	21	19	26	32	NA	38	29	34	NA	NA
1825	Exp102-1	_1:40960	25	33	40	NA	NA	NA	NA	NA	NA	NA
1826	Exp102-1	_1:163840	39	36	28	NA	NA	NA	NA	NA	NA	NA
1827	Exp102-1	control	30	32	33	33	NA	47	32	40	38	NA
1828	Exp102-2	_1:10	NA	NA	NA	NA	NA	NA	NA	NA	2	NA
1829	Exp102-2	_1:40	NA	NA	NA	NA	NA	NA	NA	NA	23	NA
1830	Exp102-2	_1:160	NA	NA	NA	7	NA	1	0	2	37	NA
1831	Exp102-2	_1:640	0	0	0	24	NA	22	5	17	33	NA
1832	Exp102-2	_1:2560	2	0	11	36	NA	30	26	35	NA	NA
1833	Exp102-2	_1:10240	21	13	26	31	NA	46	37	34	NA	NA
1834	Exp102-2	_1:40960	30	28	29	NA	NA	NA	NA	NA	NA	NA
1835	Exp102-2	_1:163840	37	33	30	NA	NA	NA	NA	NA	NA	NA
1836	Exp102-2	control	39	38	43	35	NA	45	38	46	43	NA
1837	Exp103-1	_1:10	NA	NA	NA	NA	NA	NA	NA	NA	2	NA
1838	Exp103-1	_1:40	NA	NA	NA	NA	NA	NA	NA	NA	17	NA
1839	Exp103-1	_1:160	NA	NA	NA	6	NA	1	0	1	34	NA
1840	Exp103-1	_1:640	1	0	0	28	NA	14	1	9	28	NA
1841	Exp103-1	_1:2560	1	0	6	30	NA	29	22	23	NA	NA
1842	Exp103-1	_1:10240	18	4	18	30	NA	26	25	26	NA	NA
1843	Exp103-1	_1:40960	26	17	19	NA	NA	NA	NA	NA	NA	NA
1844	Exp103-1	_1:163840	32	25	28	NA	NA	NA	NA	NA	NA	NA
1845	Exp103-1	control	32	22	27	28	NA	34	21	35	28	NA
1846	Exp103-2	_1:10	NA	NA	NA	NA	NA	NA	NA	NA	1	NA
1847	Exp103-2	_1:40	NA	NA	NA	NA	NA	NA	NA	NA	22	NA
1848	Exp103-2	_1:160	NA	NA	NA	5	NA	0	0	3	35	NA
1849	Exp103-2	_1:640	0	0	0	27	NA	12	3	16	26	NA
1850	Exp103-2	_1:2560	1	0	3	28	NA	30	27	23	NA	NA
1851	Exp103-2	_1:10240	17	9	13	28	NA	35	18	29	NA	NA
1852	Exp103-2	_1:40960	30	12	26	NA	NA	NA	NA	NA	NA	NA
1853	Exp103-2	_1:163840	40	23	31	NA	NA	NA	NA	NA	NA	NA
1854	Exp103-2	control	40	28	34	39	NA	37	24	27	39	NA
1855	Exp104-1	_1:10	NA	NA	NA	NA	NA	NA	NA	NA	NA	NA
1856	Exp104-1	_1:40	NA	NA	NA	NA	NA	NA	NA	NA	NA	NA
1857	Exp104-1	_1:160	NA	NA	NA	NA	NA	0	0	0	NA	NA
1858	Exp104-1	_1:640	0	0	0	NA	NA	19	16	15	NA	NA
1859	Exp104-1	_1:2560	5	1	1	NA	NA	32	27	24	NA	NA
1860	Exp104-1	_1:10240	32	25	15	NA	NA	38	28	27	NA	NA
1861	Exp104-1	_1:40960	41	43	22	NA	NA	NA	NA	NA	NA	NA
1862	Exp104-1	_1:163840	46	32	26	NA	NA	NA	NA	NA	NA	NA
1863	Exp104-1	control	50	33	26	NA	NA	45	33	26	NA	NA
1864	Exp104-2	_1:10	NA	NA	NA	NA	NA	NA	NA	NA	NA	NA
1865	Exp104-2	_1:40	NA	NA	NA	NA	NA	NA	NA	NA	NA	NA
1866	Exp104-2	_1:160	NA	NA	NA	NA	NA	1	0	1	NA	NA
1867	Exp104-2	_1:640	1	0	0	NA	NA	19	14	11	NA	NA
1868	Exp104-2	_1:2560	7	1	1	NA	NA	33	32	22	NA	NA
1869	Exp104-2	_1:10240	33	19	13	NA	NA	38	31	23	NA	NA
1870	Exp104-2	_1:40960	47	35	20	NA	NA	NA	NA	NA	NA	NA
1871	Exp104-2	_1:163840	45	26	23	NA	NA	NA	NA	NA	NA	NA
1872	Exp104-2	control	49	37	21	NA	NA	48	37	21	NA	NA
1873	Exp105-1	_1:10	NA	NA	NA	NA	NA	NA	NA	NA	NA	NA
1874	Exp105-1	_1:40	NA	NA	NA	NA	NA	NA	NA	NA	NA	NA
1875	Exp105-1	_1:160	NA	NA	NA	NA	NA	0	0	0	NA	NA
1876	Exp105-1	_1:640	0	0	0	NA	NA	10	4	16	NA	NA
1877	Exp105-1	_1:2560	1	2	3	NA	NA	21	23	27	NA	NA
1878	Exp105-1	_1:10240	20	14	22	NA	NA	27	23	23	NA	NA
1879	Exp105-1	_1:40960	35	22	20	NA	NA	NA	NA	NA	NA	NA
1880	Exp105-1	_1:163840	23	19	32	NA	NA	NA	NA	NA	NA	NA
1881	Exp105-1	control	31	32	31	NA	NA	32	32	24	NA	NA
1882	Exp105-2	_1:10	NA	NA	NA	NA	NA	NA	NA	NA	NA	NA
1883	Exp105-2	_1:40	NA	NA	NA	NA	NA	NA	NA	NA	NA	NA
1884	Exp105-2	_1:160	NA	NA	NA	NA	NA	0	0	1	NA	NA
1885	Exp105-2	_1:640	0	0	0	NA	NA	11	5	15	NA	NA
1886	Exp105-2	_1:2560	5	1	3	NA	NA	32	21	24	NA	NA
1887	Exp105-2	_1:10240	19	10	24	NA	NA	28	21	23	NA	NA
1888	Exp105-2	_1:40960	29	27	25	NA	NA	NA	NA	NA	NA	NA
1889	Exp105-2	_1:163840	35	23	29	NA	NA	NA	NA	NA	NA	NA
1890	Exp105-2	control	30	23	26	NA	NA	30	23	28	NA	NA
1891	Exp106-1	_1:10	NA	NA	NA	NA	NA	NA	NA	NA	3	NA
1892	Exp106-1	_1:40	NA	NA	NA	NA	NA	NA	NA	NA	11	NA
1893	Exp106-1	_1:160	NA	NA	NA	1	NA	0	1	4	31	NA
1894	Exp106-1	_1:640	0	0	1	23	NA	7	10	17	27	NA
1895	Exp106-1	_1:2560	0	3	3	23	NA	22	17	25	NA	NA
1896	Exp106-1	_1:10240	21	15	17	21	NA	20	20	28	NA	NA
1897	Exp106-1	_1:40960	25	24	25	NA	NA	NA	NA	NA	NA	NA
1898	Exp106-1	_1:163840	30	26	26	NA	NA	NA	NA	NA	NA	NA
1899	Exp106-1	control	30	25	36	26	NA	29	24	31	26	NA
1900	Exp106-2	_1:10	NA	NA	NA	NA	NA	NA	NA	NA	2	NA
1901	Exp106-2	_1:40	NA	NA	NA	NA	NA	NA	NA	NA	14	NA
1902	Exp106-2	_1:160	NA	NA	NA	4	NA	0	0	4	33	NA
1903	Exp106-2	_1:640	0	0	0	20	NA	5	12	11	25	NA
1904	Exp106-2	_1:2560	2	3	5	20	NA	18	20	22	NA	NA
1905	Exp106-2	_1:10240	13	11	19	24	NA	27	26	24	NA	NA
1906	Exp106-2	_1:40960	23	23	21	NA	NA	NA	NA	NA	NA	NA
1907	Exp106-2	_1:163840	24	27	30	NA	NA	NA	NA	NA	NA	NA
1908	Exp106-2	control	27	29	22	28	NA	28	26	24	28	NA
1909	Exp107-1	_1:10	NA	NA	NA	NA	NA	NA	NA	NA	1	NA
1910	Exp107-1	_1:40	NA	NA	NA	NA	NA	NA	NA	NA	16	NA
1911	Exp107-1	_1:160	NA	NA	NA	2	NA	0	0	1	22	NA
1912	Exp107-1	_1:640	1	0	1	17	NA	12	1	13	32	NA
1913	Exp107-1	_1:2560	0	0	4	24	NA	28	14	22	NA	NA
1914	Exp107-1	_1:10240	12	7	22	22	NA	28	22	28	NA	NA
1915	Exp107-1	_1:40960	20	22	23	NA	NA	NA	NA	NA	NA	NA
1916	Exp107-1	_1:163840	25	24	25	NA	NA	NA	NA	NA	NA	NA
1917	Exp107-1	control	27	30	36	34	NA	34	33	36	34	NA
1918	Exp107-2	_1:10	NA	NA	NA	NA	NA	NA	NA	NA	0	NA
1919	Exp107-2	_1:40	NA	NA	NA	NA	NA	NA	NA	NA	16	NA
1920	Exp107-2	_1:160	NA	NA	NA	1	NA	0	0	2	27	NA
1921	Exp107-2	_1:640	0	0	2	15	NA	9	2	15	29	NA
1922	Exp107-2	_1:2560	1	0	12	20	NA	29	19	27	NA	NA
1923	Exp107-2	_1:10240	18	9	24	25	NA	21	21	25	NA	NA
1924	Exp107-2	_1:40960	23	23	31	NA	NA	NA	NA	NA	NA	NA
1925	Exp107-2	_1:163840	25	28	27	NA	NA	NA	NA	NA	NA	NA
1926	Exp107-2	control	20	35	29	26	NA	32	33	29	26	NA
1927	Exp108-1	_1:10	NA	NA	NA	NA	NA	NA	NA	NA	1	NA
1928	Exp108-1	_1:40	NA	NA	NA	NA	NA	NA	NA	NA	17	NA
1929	Exp108-1	_1:160	NA	NA	NA	8	NA	1	0	3	44	NA
1930	Exp108-1	_1:640	0	0	1	30	NA	17	12	18	30	NA
1931	Exp108-1	_1:2560	0	0	11	31	NA	33	28	34	NA	NA
1932	Exp108-1	_1:10240	21	9	25	19	NA	36	32	39	NA	NA
1933	Exp108-1	_1:40960	32	24	38	NA	NA	NA	NA	NA	NA	NA
1934	Exp108-1	_1:163840	50	30	41	NA	NA	NA	NA	NA	NA	NA
1935	Exp108-1	control	41	33	47	37	NA	41	34	47	37	NA
1936	Exp108-2	_1:10	NA	NA	NA	NA	NA	NA	NA	NA	0	NA
1937	Exp108-2	_1:40	NA	NA	NA	NA	NA	NA	NA	NA	29	NA
1938	Exp108-2	_1:160	NA	NA	NA	7	NA	0	0	6	45	NA
1939	Exp108-2	_1:640	0	0	2	26	NA	18	8	16	38	NA
1940	Exp108-2	_1:2560	3	0	9	28	NA	36	26	40	NA	NA
1941	Exp108-2	_1:10240	26	10	26	22	NA	44	25	36	NA	NA
1942	Exp108-2	_1:40960	30	28	40	NA	NA	NA	NA	NA	NA	NA
1943	Exp108-2	_1:163840	40	35	41	NA	NA	NA	NA	NA	NA	NA
1944	Exp108-2	control	48	37	43	37	NA	48	34	43	37	NA
1945	Exp109-1	_1:10	NA	NA	NA	NA	NA	NA	NA	NA	1	NA
1946	Exp109-1	_1:40	NA	NA	NA	NA	NA	NA	NA	NA	13	NA
1947	Exp109-1	_1:160	NA	NA	NA	3	NA	2	0	3	36	NA
1948	Exp109-1	_1:640	0	1	0	27	NA	10	4	20	30	NA
1949	Exp109-1	_1:2560	4	0	6	28	NA	19	24	28	NA	NA
1950	Exp109-1	_1:10240	17	7	22	31	NA	27	37	33	NA	NA
1951	Exp109-1	_1:40960	22	27	29	NA	NA	NA	NA	NA	NA	NA
1952	Exp109-1	_1:163840	26	25	21	NA	NA	NA	NA	NA	NA	NA
1953	Exp109-1	control	28	30	27	37	NA	35	30	32	37	NA
1954	Exp109-2	_1:10	NA	NA	NA	NA	NA	NA	NA	NA	1	NA
1955	Exp109-2	_1:40	NA	NA	NA	NA	NA	NA	NA	NA	11	NA
1956	Exp109-2	_1:160	NA	NA	NA	4	NA	1	0	1	31	NA
1957	Exp109-2	_1:640	0	0	0	25	NA	11	2	22	26	NA
1958	Exp109-2	_1:2560	2	0	3	31	NA	22	19	26	NA	NA
1959	Exp109-2	_1:10240	15	7	19	30	NA	32	26	31	NA	NA
1960	Exp109-2	_1:40960	20	35	31	NA	NA	NA	NA	NA	NA	NA
1961	Exp109-2	_1:163840	31	27	31	NA	NA	NA	NA	NA	NA	NA
1962	Exp109-2	control	26	28	33	28	NA	27	28	33	28	NA
1963	Exp110-1	_1:10	NA	NA	NA	NA	NA	NA	NA	NA	3	NA
1964	Exp110-1	_1:40	NA	NA	NA	NA	NA	NA	NA	NA	15	NA
1965	Exp110-1	_1:160	NA	NA	NA	0	NA	0	0	5	35	NA
1966	Exp110-1	_1:640	0	0	0	22	NA	14	8	26	39	NA
1967	Exp110-1	_1:2560	4	0	12	34	NA	24	34	30	NA	NA
1968	Exp110-1	_1:10240	15	18	27	31	NA	33	28	38	NA	NA
1969	Exp110-1	_1:40960	23	24	30	NA	NA	NA	NA	NA	NA	NA
1970	Exp110-1	_1:163840	37	31	34	NA	NA	NA	NA	NA	NA	NA
1971	Exp110-1	control	42	30	40	42	NA	42	39	40	42	NA
1972	Exp110-2	_1:10	NA	NA	NA	NA	NA	NA	NA	NA	3	NA
1973	Exp110-2	_1:40	NA	NA	NA	NA	NA	NA	NA	NA	22	NA
1974	Exp110-2	_1:160	NA	NA	NA	10	NA	0	0	7	40	NA
1975	Exp110-2	_1:640	0	0	1	28	NA	16	5	17	24	NA
1976	Exp110-2	_1:2560	0	0	6	32	NA	28	29	28	NA	NA
1977	Exp110-2	_1:10240	21	14	26	29	NA	28	35	41	NA	NA
1978	Exp110-2	_1:40960	25	29	43	NA	NA	NA	NA	NA	NA	NA
1979	Exp110-2	_1:163840	37	41	38	NA	NA	NA	NA	NA	NA	NA
1980	Exp110-2	control	32	48	48	32	NA	32	36	48	32	NA
1981	Exp111-1	_1:10	NA	NA	NA	NA	NA	NA	NA	NA	1	NA
1982	Exp111-1	_1:40	NA	NA	NA	NA	NA	NA	NA	NA	12	NA
1983	Exp111-1	_1:160	NA	NA	NA	1	NA	0	0	4	18	NA
1984	Exp111-1	_1:640	2	0	0	10	NA	12	0	11	28	NA
1985	Exp111-1	_1:2560	2	0	3	22	NA	37	11	20	NA	NA
1986	Exp111-1	_1:10240	17	6	17	18	NA	34	16	29	NA	NA
1987	Exp111-1	_1:40960	26	5	19	NA	NA	NA	NA	NA	NA	NA
1988	Exp111-1	_1:163840	34	23	28	NA	NA	NA	NA	NA	NA	NA
1989	Exp111-1	control	40	26	30	24	NA	40	26	26	24	NA
1990	Exp111-2	_1:10	NA	NA	NA	NA	NA	NA	NA	NA	1	NA
1991	Exp111-2	_1:40	NA	NA	NA	NA	NA	NA	NA	NA	8	NA
1992	Exp111-2	_1:160	NA	NA	NA	0	NA	0	0	2	22	NA
1993	Exp111-2	_1:640	0	0	0	11	NA	13	3	9	26	NA
1994	Exp111-2	_1:2560	1	0	2	28	NA	27	12	28	NA	NA
1995	Exp111-2	_1:10240	20	11	23	24	NA	34	28	40	NA	NA
1996	Exp111-2	_1:40960	32	19	20	NA	NA	NA	NA	NA	NA	NA
1997	Exp111-2	_1:163840	34	22	29	NA	NA	NA	NA	NA	NA	NA
1998	Exp111-2	control	38	31	28	28	NA	47	31	32	28	NA
1999	Exp112-1	_1:10	NA	NA	NA	NA	NA	NA	NA	NA	5	NA
[truncated: 3,185 more rows]
